# Supplementary material for: Purines enrich root-associated Pseudomonas and improve wild soybean growth under salt stress
Source: Nat Commun. 2024 Apr 25;15:3520. doi: 10.1038/s41467-024-47773-9 (PMC11045775; doi:10.1038/s41467-024-47773-9)
Supplement: Supplementary file 5 — Dataset 1 [file 41467_2024_47773_MOESM5_ESM.xlsx]

## Sheet: Supplementary Data 1
Enriched or depleted genera in root, rhizosphere and bulk soil of salt-treated groups after 14 days of salt stress.The log2 fold enrichment (positive value) or depletion (negative value) for each genus under salt stress and their relative abundance in control and salt treatments were shown. The value of zero indicate the genus does not have significant enrichment or depletion for that sample.
Root	Log2 fold change			Relative abundance					Rhizosphere	Log2 fold change			Relative abundance					Bulk soil	Log2 fold change			Relative abundance
Genus	100 mM	200 mM	300 mM	Control	100 mM	200 mM	300 mM		Genus	100 mM	200 mM	300 mM	Control	100 mM	200 mM	300 mM		Genus	100 mM	200 mM	300 mM	Control	100 mM	200 mM	300 mM
g__Glycomyces	2.24116	2.14604	3.31624	0.000585473	0.00276799	0.00259137	0.00583169		g__norank_f__norank_o__Elev-16S-1166	0	-2.51254	-2.65722	4.55581e-05	5.10642e-05	7.9839e-06	7.22209e-06		g__Abditibacterium	0	1.33375	1.30112	0.000279765	0.000459718	0.000705168	0.000689399
g__Streptomyces	1.63701	2.82898	3.28133	0.0140174	0.0435971	0.0996034	0.136284		g__Tessaracoccus	-1.9817	-1.48041	-1.20554	7.48624e-05	1.89545e-05	2.68297e-05	3.24609e-05		g__Cellulosimicrobium	-1.07181	0	0	0.0023111	0.00109944	0.00197192	0.00179004
g__Pseudarthrobacter	2.59728	2.68866	3.09253	0.000375102	0.00226991	0.00241834	0.00319959		g__unclassified_f__Pseudonocardiaceae	3.43236	3.77168	3.93839	8.12691e-06	8.77339e-05	0.000110998	0.000124595		g__Tessaracoccus	2.3766	2.81436	1.9968	1.01866e-05	5.29004e-05	7.16535e-05	4.06561e-05
g__unclassified_c__Actinobacteria	2.05187	3.36771	2.5249	1.3354e-05	5.53715e-05	0.000137846	7.6857e-05		g__unclassified_f__Microbacteriaceae	1.08325	1.47795	0	4.6059e-05	9.75902e-05	0.000128298	6.26535e-05		g__Glycomyces	0	1.45249	0	0.00019028	0.000380061	0.000520758	0.000369647
g__Cellulosimicrobium	3.23434	3.51107	2.18365	6.89753e-05	0.000649121	0.000786375	0.000313355		g__Conexibacter	0	0	-1.01758	0.000864101	0.000798675	0.000862523	0.000426818		g__Longispora	7.13456	1.99693	3.0538	2.07821e-05	0.00292016	8.29517e-05	0.000172574
g__norank_f__Intrasporangiaceae	3.10321	3.67024	2.14971	4.93195e-05	0.000423816	0.000627872	0.00021885		g__Cryobacterium	0	0	-1.77023	5.53636e-05	4.46815e-05	5.54718e-05	1.62305e-05		g__norank_f__norank_o__OPB41	2.89785	2.64668	2.5097	8.02002e-06	5.97744e-05	5.02234e-05	4.5674e-05
g__Microbacterium	1.79918	2.51229	2.10225	0.000650095	0.00226247	0.00370895	0.00279137		g__IMCC26207	0	0	-2.37375	3.74312e-05	3.46785e-05	4.54628e-05	7.22209e-06		g__Kibdelosporangium	0	0	1.21713	0.000282289	0.000240964	0.000199585	0.000656275
g__Nocardioides	2.522	2.66528	2.00842	0.00311509	0.0178924	0.0197606	0.0125333		g__unclassified_c__Acidimicrobiia	0	0	-1.01715	0.00036098	0.000289953	0.000374085	0.000178358		g__Quadrisphaera	0	0	-1.02818	0.00126134	0.000649585	0.000887789	0.000618472
g__Arthrobacter	2.74817	2.92789	1.89749	0.000145484	0.000977458	0.00110713	0.000542023		g__Confluentibacter	1.14968	0	3.57985	8.78075e-05	0.000194814	0.000132242	0.00104996		g__Rhodococcus	0	0	-1.1327	0.00267243	0.00350523	0.00154167	0.00121879
g__Knoellia	2.89361	2.06939	1.89484	3.11144e-05	0.000231219	0.00013059	0.000115709		g__norank_f__AKYH767	0	0	-1.71393	0.00104206	0.000615191	0.000567872	0.000317649		g__norank_f__norank_o__CG2-30-50-142	0	1.27302	2.44211	2.07821e-05	3.98202e-05	5.02234e-05	0.000112937
g__Agromyces	1.72845	2.18136	1.60865	0.00598119	0.01982	0.0271296	0.0182406		g__norank_f__Saprospiraceae	0	0	-1.0211	0.00153036	0.00126769	0.0013176	0.00075407		g__unclassified_p__Actinobacteriota	0	0	-1.20148	0.000242943	0.000195168	0.000135277	0.000105639
g__Marmoricola	2.81597	3.14159	1.57884	4.77754e-05	0.00033643	0.000421616	0.000142719		g__unclassified_f__Cyclobacteriaceae	0	-1.0694	2.67373	1.67547e-05	9.25104e-06	7.9839e-06	0.000106908		g__Ohtaekwangia	1.09237	0	0	0.000741221	0.00158046	0.00107994	0.000974891
g__Promicromonospora	1.94275	1.99329	1.54181	0.00502714	0.0193262	0.0200152	0.014637		g__Geoalkalibacter	0	0	-1.08264	0.000299562	0.000305043	0.000216356	0.000141442		g__norank_f__KD3-93	0	-2.38364	0	0.000158545	0.000135513	3.03812e-05	8.77939e-05
g__Isoptericola	1.30601	1.98745	1.47245	0.00012865	0.000318096	0.000510145	0.000356995		g__Exiguobacterium	0	-1.17926	0	0.000192539	0.00021172	8.50211e-05	0.000225185		g__unclassified_c__Bacteroidia	0	1.4901	1.66052	4.67581e-05	8.71176e-05	0.000131347	0.000147817
g__Saccharothrix	1.73615	1.85059	1.44584	2.18178e-05	7.26847e-05	7.86851e-05	5.94362e-05		g__norank_f__Thermoactinomycetaceae	0	1.13751	0	8.83721e-05	0.000161107	0.000194419	4.87087e-05		g__Peredibacter	0	1.03612	1.04813	0.00131982	0.00139013	0.00270656	0.00272918
g__Terrabacter	2.3946	3.29748	1.35921	0.000252546	0.00132797	0.00248302	0.000647895		g__unclassified_f__Thermotaleaceae	0	1.56221	-1.19146	4.6059e-05	8.07521e-05	0.000136015	2.01674e-05		g__unclassified_f__Bacteriovoracaceae	3.21464	5.06319	4.55793	9.1824e-06	8.52432e-05	0.000306994	0.000216287
g__norank_f__norank_o__Frankiales	2.09712	1.65137	1.13114	3.65833e-05	0.000156524	0.00011492	8.01293e-05		g__Clostridium_sensu_stricto_10	0	0	-1.17385	0.00027816	0.000160231	0.000345985	0.000123291		g__norank_f__AKIW781	1.04231	1.31207	0	0.000212871	0.000438413	0.000528555	0.000404136
g__Ilumatobacter	2.1146	2.2217	0	0.00014871	0.000644019	0.000693648	0.00027711		g__Fonticella	0	0	-1.05812	0.000463525	0.000370779	0.000407299	0.000222612		g__norank_f__Deinococcaceae	0	1.16159	1.03916	0.000102763	0.000156102	0.000229884	0.00021118
g__Kribbella	1.69465	1.76669	0	0.000401827	0.0013007	0.0013673	0.000515411		g__norank_f__Latescibacteraceae	0	-1.39686	0	7.48624e-05	9.53836e-05	2.84294e-05	6.91462e-05		g__Desulfopila	1.8649	1.92963	1.17143	1.72024e-05	6.26585e-05	6.55339e-05	3.87457e-05
g__norank_f__norank_o__norank_c__Acidimicrobiia	2.40518	2.56133	0	3.1908e-05	0.000169018	0.000188337	4.01627e-05		g__norank_f__norank_o__norank_c__norank_p__MBNT15	0	-2.05956	-1.61128	7.21183e-05	4.35048e-05	1.73004e-05	2.36049e-05		g__norank_f__Desulfuromonadaceae	1.38774	1.48657	1.21722	0.000169391	0.000443242	0.000474672	0.000393831
g__Iamia	1.89456	1.97328	0	8.15789e-05	0.000303318	0.000320328	9.78743e-05		g__norank_f__Polyangiaceae	-2.05655	-1.60693	-1.84144	0.000655623	0.000157606	0.000215238	0.000182947		g__norank_f__norank_o__PB19	0	-1.90911	-1.80165	0.000120969	0.000102177	3.2209e-05	3.46995e-05
g__Umezawaea	1.7543	1.62381	0	3.72405e-05	0.000125635	0.000114771	4.22733e-05		g__unclassified_f__Nannocystaceae	1.35328	1.10686	0	5.86085e-05	0.000149741	0.000126229	8.62584e-05		g__Anaerovorax	2.96731	1.8715	2.56136	9.1824e-06	7.18133e-05	3.35996e-05	5.42006e-05
g__norank_f__Ilumatobacteraceae	1.0916	1.69343	0	0.000103085	0.000219684	0.0003334	0.000112496		g__Nannocystis	0	-1.3057	-1.50257	0.000964148	0.000574017	0.000390023	0.000340272		g__Clostridium_sensu_stricto_13	1.21137	1.68665	0	8.41472e-05	0.00019485	0.000270877	0.000108322
g__norank_f__norank_o__Microtrichales	2.14517	1.86546	0	0.000121294	0.000536534	0.000441974	0.000119982		g__unclassified_f__Polyangiaceae	0	0	-1.00425	0.000799637	0.000509176	0.000570154	0.000398641		g__Thalassobacillus	1.71533	2.44552	0	8.28266e-05	0.000271979	0.000451174	0.000115073
g__norank_f__Propionibacteriaceae	1.39669	1.88595	0	3.04572e-05	8.01929e-05	0.000112569	2.44266e-05		g__unclassified_p__Patescibacteria	-2.07188	-1.08301	-4.01873	0.000117063	2.78434e-05	5.52591e-05	7.22209e-06		g__Brevibacillus	0	1.40581	0	0.000169046	0.000250722	0.000447916	0.000250439
g__Rhodococcus	1.08789	1.54448	0	0.000360911	0.000767164	0.00105277	0.00028114		g__norank_f__norank_o__norank_c__OM190	0	0	-1.06959	0.00120591	0.000862634	0.00106426	0.00057456		g__Planococcus	0	1.14443	0	0.000996811	0.00134296	0.00220354	0.00183623
g__unclassified_f__Micromonosporaceae	2.2524	0	0	6.35064e-05	0.000302592	0.000112608	4.14806e-05		g__Rhodobacter	2.47321	2.52211	4.20234	9.80546e-06	5.44475e-05	5.63247e-05	0.000180508		g__Romboutsia	1.77231	2.00913	1.23053	4.61627e-05	0.000157692	0.000185823	0.000108322
g__Nonomuraea	1.68874	1.26758	0	0.00014518	0.000468025	0.000349531	8.01293e-05		g__alphaI_cluster	1.15087	0	0	6.39914e-05	0.000142091	0.000102534	5.95034e-05		g__norank_f__norank_o__mle1-27	0	-1.35322	-1.68308	0.000758293	0.000379551	0.000296809	0.000236146
g__Catellatospora	1.81478	1.24671	-1.24075	0.000416282	0.0014645	0.000987837	0.000176151		g__norank_f__Mitochondria	-2.80173	-2.80676	0	5.58645e-05	8.01179e-06	7.9839e-06	3.0962e-05		g__Desertibacter	-1.24824	-3.2232	-2.05141	8.61556e-05	3.62683e-05	9.22577e-06	2.07848e-05
g__unclassified_o__Gaiellales	1.41363	1.6087	-1.29839	8.27323e-05	0.000220404	0.000252315	3.36372e-05		g__Ensifer	0	1.10702	1.83909	0.00452235	0.00798353	0.00974112	0.0161802		g__Aliihoeflea	0	1.46885	2.80114	4.45915e-05	2.31881e-05	0.00012343	0.000310797
g__Cellulomonas	1.72049	3.08949	-1.30809	0.000128788	0.000424419	0.00109623	5.20116e-05		g__Erythrobacter	3.84916	3.80522	6.49278	8.12691e-06	0.000117122	0.000113609	0.00073189		g__norank_f__Reyranellaceae	0	1.07157	0	0.000131156	0.000235909	0.000275653	0.000258663
g__norank_f__67-14	1.08487	0	-2.19056	0.000747331	0.00158522	0.00144803	0.000163715		g__Rhizobium_sphaerophysae_group	0	1.4178	3.29272	0.000242456	0.000480557	0.000647787	0.00237597		g__norank_f__norank_o__Thalassobaculales	0	-1.70688	0	0.000141501	9.50733e-05	4.33447e-05	8.46737e-05
g__norank_f__norank_o__norank_c__MB-A2-108	1.25591	0	-2.37423	0.000272112	0.000649852	0.000490269	5.24848e-05		g__Allorhizobium-Neorhizobium-Pararhizobium-Rhizobium	0	0	1.52343	0.00670192	0.00891055	0.00842437	0.0192663		g__Altererythrobacter	0	0	1.00468	0.00172313	0.00257491	0.00340712	0.00345745
g__norank_f__norank_o__Actinomarinales	0	0	-2.41262	5.94097e-05	6.76486e-05	8.90367e-05	1.1158e-05		g__Alsobacter	0	0	-1.64962	0.000101423	0.000123499	0.00014753	3.23259e-05		g__Paracoccus	0	1.2125	1.38751	0.000349378	0.000387221	0.000809645	0.000914067
g__Conexibacter	0	1.00261	-2.76374	4.14736e-05	6.43836e-05	8.30973e-05	6.10665e-06		g__Altererythrobacter	0	0	1.32798	0.00167702	0.00172167	0.00200905	0.0042102		g__norank_f__norank_o__Xanthomonadales	1.70428	1.52023	1.70032	0.000274652	0.000895001	0.000787802	0.000892546
g__norank_f__norank_o__0319-7L14	0	0	-4.50292	0.000127728	0.000161901	0.000187306	5.63342e-06		g__Bauldia	0	0	-1.17251	0.000519045	0.000292737	0.000357595	0.000230274		g__norank_f__norank	2.33058	1.66079	0	1.01866e-05	5.12393e-05	3.2209e-05	1.63046e-05
g__Ohtaekwangia	1.08483	0	-1.07176	0.00206133	0.00437233	0.00334849	0.000980656		g__Brevundimonas	0	0	1.61077	0.00164257	0.00280711	0.00161095	0.00501665		g__ADurb.Bin063-1	1.68461	1.42148	1.81347	0.000104469	0.000335822	0.000279833	0.000367196
g__Niastella	0	0	-1.464	0.000110798	8.59299e-05	0.000114465	4.01627e-05		g__Devosia	0	0	1.60531	0.00481796	0.00681809	0.00607366	0.0146592		g__unclassified_f__Pedosphaeraceae	0	0	1.03265	0.000232412	0.000363483	0.000344488	0.000475463
g__norank_f__Microscillaceae	0	0	-2.29687	0.00354402	0.00484664	0.00339369	0.00072122		g__Novosphingobium	0	0	2.22446	0.00166718	0.00146255	0.00240447	0.0077913
g__norank_f__norank_o__Kapabacteriales	0	1.0554	-2.77917	0.000119262	0.000174765	0.000247861	1.73735e-05		g__Ochrobactrum	0	0	-4.15212	0.000478085	0.000719168	0.000872549	2.68901e-05
g__norank_f__AKYH767	-1.4806	-1.52187	-3.35311	0.000301775	0.000108138	0.000105089	2.95323e-05		g__Pelagibius	0	0	1.73938	0.000140809	0.000154273	0.000241373	0.000470151
g__unclassified_o__Cytophagales	0	0	-3.63925	0.000303091	0.000214308	0.00022545	2.43248e-05		g__Sphingopyxis	1.37007	1.37432	3.71182	0.000128985	0.000333403	0.000334386	0.00169007
g__norank_f__S15-21	-1.64335	0	-4.22804	0.000140156	4.48654e-05	7.33761e-05	7.47898e-06		g__norank_f__Azospirillaceae	0	0	-1.25448	0.000706706	0.000489949	0.000389101	0.000296213
g__norank_f__Saprospiraceae	0	0	-4.68855	0.000192858	0.000195129	0.000130366	7.47898e-06		g__norank_f__norank_o__Rhodospirillales	2.91181	1.31764	2.70046	1.0871e-05	8.18107e-05	2.70967e-05	7.06624e-05
g__norank_f__norank_o__0319-6G20	1.21891	0	0	0.000273385	0.000636361	0.000466387	0.000174114		g__Acidovorax	-2.43251	-3.73833	-3.27942	0.0238552	0.00441903	0.00178745	0.00245686
g__OM27_clade	2.41558	2.28088	-1.83499	8.54581e-05	0.000455947	0.000415303	2.39534e-05		g__UBA6140	-1.07363	-2.32571	-1.00434	0.00203639	0.000967532	0.000406213	0.00101514
g__Chloronema	1.41548	1.41553	0	9.07931e-05	0.000242189	0.000242198	0.000129138		g__unclassified_o__Burkholderiales	0	-1.4302	-1.35586	0.000721187	0.000464855	0.000267617	0.000281768
g__norank_f__norank_o__norank_c__JG30-KF-CM66	0	0	-2.31949	2.81196e-05	4.53194e-05	4.15925e-05	5.63342e-06		g__Noviherbaspirillum	-1.51581	-1.46454	-2.7781	0.010731	0.00375261	0.00388838	0.0015644
g__Paenibacillus	2.03695	1.56404	0	0.0027247	0.0111815	0.00805642	0.00169067		g__Pseudomonas	3.07708	3.28163	3.996	0.00631277	0.0532739	0.061389	0.100724
g__norank_f__Gemmatimonadaceae	1.00196	0	-2.59804	0.00111366	0.00223034	0.00197625	0.000183935		g__norank_f__Methylococcaceae	0	0	-1.87369	0.000226437	0.000160989	0.000164924	6.17891e-05
g__Roseisolibacter	0	0	-2.84126	4.03718e-05	4.49274e-05	3.08083e-05	5.63342e-06		g__norank_f__norank_o__Xanthomonadales	0	1.38221	1.51147	0.000215401	0.000385359	0.000561483	0.000614109
g__Gemmatimonas	0	0	-2.96202	0.00023792	0.000261541	0.000273524	3.05332e-05		g__unclassified_p__Proteobacteria	0	0	2.7515	0.0001579	0.000248141	0.00018261	0.00106333
g__norank_f__norank_o__norank_c__AKAU4049	0	0	-3.48912	0.000131826	0.000185859	0.000166497	1.17401e-05		g__norank_f__norank_o__norank_c__norank_p__RCP2-54	0	-1.23519	-1.4887	0.000111793	8.86736e-05	4.74879e-05	3.98354e-05
g__Sandaracinus	2.79339	3.12216	0	6.85306e-05	0.000475093	0.00059669	0.000108606		g__Ellin517	1.60634	1.11251	0	0.000343698	0.00104649	0.00074315	0.000538832
g__norank_f__Sandaracinaceae	3.32981	2.83579	0	3.59654e-05	0.000361623	0.00025677	4.0326e-05		g__unclassified_f__Parachlamydiaceae	-3.3332	0	-3.4829	8.07461e-05	8.01179e-06	4.61552e-05	7.22209e-06
g__Phaselicystis	2.26767	1.9746	0	0.000130105	0.000626512	0.000511337	0.000111405		g__norank_f__01D2Z36	1.12254	-1.33223	0	7.21183e-05	0.000157024	2.86421e-05	3.63979e-05
g__Corallococcus	2.15141	1.89788	-1.33052	0.000249462	0.00110826	0.00092966	9.91922e-05
g__Nannocystis	1.23812	1.2272	-1.82248	0.000323592	0.000763321	0.000757567	9.14904e-05
g__Haliangium	1.9204	1.06792	-1.98949	0.000511998	0.00193806	0.00107336	0.000128935
g__norank_f__BIrii41	2.06397	1.22138	-2.51674	0.000874452	0.00365638	0.00203895	0.000152799
g__norank_f__Polyangiaceae	0	0	-2.73894	0.000165547	0.000159017	0.000211532	2.4798e-05
g__Pajaroellobacter	0	0	-3.11673	4.83933e-05	4.52574e-05	3.87354e-05	5.57899e-06
g__norank_f__norank_o__norank_c__norank_p__NB1-j	1.85003	1.25391	-2.10446	4.82176e-05	0.000173829	0.000114993	1.12124e-05
g__Nitrospira	0	0	-5.47933	0.000248885	0.000261274	0.000243459	5.57899e-06
g__norank_f__norank_o__norank_c__WWE3	0	0	-2.78997	7.71701e-05	4.83164e-05	4.33378e-05	1.1158e-05
g__norank_f__norank_o__norank_c__OM190	0	-1.40068	-2.04139	7.88898e-05	6.27565e-05	2.98795e-05	1.91646e-05
g__norank_f__norank_o__Micavibrionales	2.49279	4.95439	4.6702	3.06722e-05	0.000172644	0.000950968	0.000780937
g__Paracoccus	2.69531	2.55303	3.94098	8.39165e-05	0.000543521	0.000492476	0.00128885
g__Erythrobacter	3.23629	0	3.45886	7.29394e-05	0.000687359	0.000140966	0.000802016
g__Rhizobium_sphaerophysae_group	2.35091	2.94213	3.35145	0.000629422	0.00321096	0.0048374	0.00642436
g__Arsenicitalea	2.72263	3.64644	3.10762	1.16343e-05	7.67947e-05	0.000145689	0.000100283
g__Devosia	1.91471	3.43356	2.81248	0.0062085	0.0234084	0.0670799	0.0436142
g__Sphingopyxis	1.67885	2.10764	2.79116	0.000351604	0.00112574	0.00151537	0.00243375
g__Novosphingobium	0	2.10038	2.31808	0.00216694	0.00343608	0.00929233	0.0108059
g__Mesorhizobium	1.77184	2.94718	2.28772	0.00146603	0.00500636	0.0113067	0.00715841
g__Chthonobacter	1.36232	2.83404	2.20625	6.56291e-05	0.000168731	0.00046798	0.000302862
g__Allorhizobium-Neorhizobium-Pararhizobium-Rhizobium	1.80994	2.21605	1.91984	0.0114486	0.0401418	0.0531925	0.0433193
g__Altererythrobacter	1.35044	2.56485	1.86531	0.00173621	0.00442718	0.0102731	0.00632582
g__Brevundimonas	1.32293	1.39729	1.6084	0.00384938	0.00963009	0.0101395	0.0117373
g__unclassified_f__Rhizobiaceae	1.06479	1.84018	0	0.00135416	0.00283272	0.00484865	0.00265925
g__norank_f__Caulobacteraceae	1.02392	1.38144	0.856401	0.000156234	0.000317692	0.000407035	0.000282864
g__Geminicoccus	0	2.77008	0	2.08917e-05	1.11651e-05	0.000142511	3.46381e-05
g__Caulobacter	1.54839	1.65537	0	0.000153948	0.000450283	0.000484942	0.000233448
g__Aminobacter	1.53326	1.83798	0	0.000149624	0.000433071	0.00053492	0.000209999
g__Phenylobacterium	1.01753	1.63709	0	0.00129024	0.00261203	0.00401313	0.00149168
g__Pseudorhodoplanes	0	1.04569	0	0.000245441	0.000411019	0.000506677	0.000221845
g__Microvirga	1.14166	1.76366	0	0.000476737	0.00105185	0.0016188	0.000403204
g__Rubellimicrobium	1.44837	2.14252	0	0.000362713	0.00098984	0.00160149	0.000306077
g__norank_f__Sphingomonadaceae	1.77904	0	0	7.28962e-05	0.000250178	0.000142142	4.16983e-05
g__norank_f__norank_o__norank_c__Alphaproteobacteria	1.38184	2.02239	0	0.00012896	0.00033607	0.000523907	7.25415e-05
g__Dongia	1.28343	1.38718	-1.61104	0.000242214	0.000589591	0.000633552	7.92917e-05
g__Bradyrhizobium	0	0	-1.75436	0.00107755	0.00136899	0.00106226	0.00031939
g__norank_f__Xanthobacteraceae	0	0	-1.90398	0.000729929	0.000899589	0.000981892	0.000195041
g__Ferrovibrio	1.76401	0	-1.964	0.000184661	0.000627183	0.000240064	4.73317e-05
g__norank_f__Geminicoccaceae	0	0	-2.42681	0.000611687	0.00120039	0.00115049	0.000113759
g__Hyphomicrobium	0	0	-2.51307	0.000475394	0.000590544	0.000576312	8.32806e-05
g__Nordella	0	0	-2.83302	3.97539e-05	3.96434e-05	4.9087e-05	5.57899e-06
g__norank_f__Hyphomicrobiaceae	0	0	-2.92877	0.000684254	0.000710521	0.00040725	8.98605e-05
g__norank_f__Mitochondria	-1.00891	0	-2.97669	0.00210034	0.0010437	0.00149446	0.000266818
g__unclassified_c__Alphaproteobacteria	-2.61016	-2.5319	-4.69771	0.00888181	0.00145468	0.00153576	0.000342256
g__Ensifer	-3.12987	-3.48048	-4.75697	0.555651	0.0634774	0.0497822	0.02055
g__Pseudomonas	3.51068	2.91761	4.09238	0.0219372	0.250034	0.165756	0.374206
g__norank_f__norank_o__Xanthomonadales	3.14346	3.0597	2.51973	4.30177e-05	0.000380121	0.000358681	0.000246695
g__unclassified_c__Gammaproteobacteria	2.18861	1.97714	1.3477	0.000249496	0.00113737	0.000982299	0.000634981
g__Dokdonella	1.31473	1.23724	1.30269	0.000163635	0.000407051	0.000385765	0.000403668
g__unclassified_f__Xanthomonadaceae	0	0	1.07823	0.00801449	0.0156156	0.0138878	0.0169222
g__Lysobacter	1.30249	0	0	0.00833178	0.0205507	0.0163841	0.0119004
g__Cellvibrio	2.01514	0	0	0.00709589	0.028683	0.0118238	0.00686192
g__Lautropia	0	1.88527	0	0.000157079	0.000307066	0.000580285	0.000131086
g__Burkholderia-Caballeronia-Paraburkholderia	1.21053	1.67748	0	4.71182e-05	0.000109042	0.000150717	2.38989e-05
g__Azohydromonas	0	1.20396	-1.00586	8.18454e-05	0.00012715	0.000188548	4.07569e-05
g__Steroidobacter	1.00941	0	-1.32663	0.00436296	0.00878305	0.00639357	0.00173951
g__Ralstonia	0	0	-1.37118	0.000966008	0.00168234	0.00151142	0.000373435
g__Acidibacter	1.25746	0	-1.42338	0.00118	0.00282109	0.00158127	0.000439949
g__Ramlibacter	0	0	-1.54823	0.00543622	0.00720768	0.00923342	0.0018588
g__norank_f__TRA3-20	0	0	-1.58111	0.000309836	0.000513628	0.0003764	0.000103555
g__MM2	1.52969	1.29899	-1.59987	0.00308445	0.00890552	0.00758949	0.00101758
g__Rhizobacter	0	0	-1.7685	0.0237833	0.021426	0.0216235	0.00698073
g__MND1	1.64277	1.22527	-1.77658	0.00024082	0.000751994	0.000563037	7.02892e-05
g__unclassified_f__Woeseiaceae	0	0	-2.10798	0.00010326	0.000108333	0.000106562	2.39534e-05
g__unclassified_f__Comamonadaceae	0	0	-2.14541	0.0292647	0.0222697	0.0237964	0.0066147
g__Ellin6067	0	0	-2.18655	0.000226232	0.000401361	0.000159668	4.96979e-05
g__Methylobacillus	0	0	-2.29366	0.0120604	0.0160662	0.0164202	0.0024598
g__norank_f__norank_o__R7C24	0	0	-2.79641	3.9136e-05	3.40914e-05	2.36587e-05	5.63342e-06
g__Uliginosibacterium	0	0	-2.86711	0.000424119	0.000438921	0.000461342	5.81304e-05
g__norank_f__Sutterellaceae	0	0	-3.31195	6.06455e-05	6.15816e-05	7.55784e-05	6.10665e-06
g__Acidovorax	-1.03527	-1.96519	-3.37489	0.0531909	0.0259532	0.0136225	0.00512735
g__norank_f__SC-I-84	0	0	-3.58978	0.000294099	0.000291185	0.000157578	2.44266e-05
g__norank_f__norank_o__CCD24	0	0	-3.62109	0.000137291	0.000187558	0.000208544	1.1158e-05
g__norank_f__Pedosphaeraceae	1.14317	1.65344	-1.18526	0.000300231	0.000663108	0.000944475	0.000132025
