# Supplementary material for: Purines enrich root-associated Pseudomonas and improve wild soybean growth under salt stress
Source: Nat Commun. 2024 Apr 25;15:3520. doi: 10.1038/s41467-024-47773-9 (PMC11045775; doi:10.1038/s41467-024-47773-9)
Supplement: Supplementary file 6 — Dataset 2 [file 41467_2024_47773_MOESM6_ESM.xlsx]

## Sheet: XN05-1
Genes involved in chemotaxis and flagellar assembly of P. stutzeri XN05-1
Gene id	Gene name	Start	Stop	Length (bp)	Function	Ko class
XN05.1_GM000161	flhA	184788	186884	2096	flagellar biosynthesis protein FlhA	Flagellar assembly
XN05.1_GM000162	flhB	186881	188023	1142	flagellar biosynthetic protein FlhB	Flagellar assembly
XN05.1_GM000163	fliR	188016	188813	797	flagellar biosynthetic protein FliR	Flagellar assembly
XN05.1_GM000164	fliQ	188817	189089	272	flagellar biosynthetic protein FliQ	Flagellar assembly
XN05.1_GM000165	fliP	190139	190894	755	flagellar biosynthetic protein FliP	Flagellar assembly
XN05.1_GM000166	fliNY, fliN	190891	191262	371	flagellar motor switch protein FliN/FliY	Flagellar assembly
XN05.1_GM000167	fliM	191259	192098	839	flagellar motor switch protein FliM	Flagellar assembly
XN05.1_GM000169	fliE	193935	194255	320	flagellar hook-basal body complex protein FliE	Flagellar assembly
XN05.1_GM000170	fliF	194276	195952	1676	flagellar M-ring protein FliF	Flagellar assembly
XN05.1_GM000171	fliG	195924	196991	1067	flagellar motor switch protein FliG	Flagellar assembly
XN05.1_GM000172	fliH	196993	197691	698	flagellar assembly protein FliH	Flagellar assembly
XN05.1_GM000173	fliI	197695	199029	1334	flagellum-specific ATP synthase	Flagellar assembly
XN05.1_GM000175	flgM	199595	199870	275	negative regulator of flagellin synthesis FlgM	Flagellar assembly
XN05.1_GM000176	flgN	199867	200307	440	flagella synthesis protein FlgN	Flagellar assembly
XN05.1_GM000177	fliD	200654	201889	1235	flagellar hook-associated protein 2	Flagellar assembly
XN05.1_GM000178	fliS	201889	202284	395	flagellar protein FliS	Flagellar assembly
XN05.1_GM000180	fliK	202588	203745	1157	flagellar hook-length control protein FliK	Flagellar assembly
XN05.1_GM000182	fliA	204242	204976	734	RNA polymerase sigma factor for flagellar operon FliA	Flagellar assembly
XN05.1_GM000183	motA	204998	205870	872	chemotaxis protein MotA	Bacterial chemotaxis/Flagellar assembly
XN05.1_GM000184	motB	205867	206802	935	chemotaxis protein MotB	Bacterial chemotaxis/Flagellar assembly
XN05.1_GM000187	fliC	208548	209429	881	flagellin	Flagellar assembly
XN05.1_GM000188	flgA	209600	210277	677	flagella basal body P-ring formation protein FlgA	Flagellar assembly
XN05.1_GM000189	flgB	210493	210858	365	flagellar basal-body rod protein FlgB	Flagellar assembly
XN05.1_GM000190	flgC	210858	211286	428	flagellar basal-body rod protein FlgC	Flagellar assembly
XN05.1_GM000191	flgD	211286	211951	665	flagellar basal-body rod modification protein FlgD	Flagellar assembly
XN05.1_GM000192	flgE	211989	213179	1190	flagellar hook protein FlgE	Flagellar assembly
XN05.1_GM000193	flgF	213189	213917	728	flagellar basal-body rod protein FlgF	Flagellar assembly
XN05.1_GM000194	flgG	213932	214717	785	flagellar basal-body rod protein FlgG	Flagellar assembly
XN05.1_GM000195	flgH	214717	215385	668	flagellar L-ring protein precursor FlgH	Flagellar assembly
XN05.1_GM000196	flgI	215401	216498	1097	flagellar P-ring protein precursor FlgI	Flagellar assembly
XN05.1_GM000198	flgK	217622	218992	1370	flagellar hook-associated protein 1 FlgK	Flagellar assembly
XN05.1_GM000199	flgL	219014	219922	908	flagellar hook-associated protein 3 FlgL	Flagellar assembly
XN05.1_GM000388	mcp	445298	446935	1637	methyl-accepting chemotaxis protein	Bacterial chemotaxis
XN05.1_GM000390	mcp	447408	449348	1940	methyl-accepting chemotaxis protein	Bacterial chemotaxis
XN05.1_GM000519	mcp	579148	580713	1565	methyl-accepting chemotaxis protein	Bacterial chemotaxis
XN05.1_GM000786	mcp	851413	853323	1910	methyl-accepting chemotaxis protein	Bacterial chemotaxis
XN05.1_GM000796	mcp	866595	868484	1889	methyl-accepting chemotaxis protein	Bacterial chemotaxis
XN05.1_GM001026	mcp	1100476	1102605	2129	methyl-accepting chemotaxis protein	Bacterial chemotaxis
XN05.1_GM001118	motY	1194721	1195590	869	sodium-type flagellar protein MotY	Flagellar assembly
XN05.1_GM001241	flgN	1312907	1313377	470	flagella synthesis protein FlgN	Flagellar assembly
XN05.1_GM001242	flgM	1313420	1313746	326	negative regulator of flagellin synthesis FlgM	Flagellar assembly
XN05.1_GM001243	flgA	1313859	1314227	368	flagella basal body P-ring formation protein FlgA	Flagellar assembly
XN05.1_GM001244	cheV	1314692	1315624	932	two-component system, chemotaxis family, chemotaxis protein CheV	Bacterial chemotaxis
XN05.1_GM001245	cheR	1315657	1316484	827	chemotaxis protein methyltransferase CheR	Bacterial chemotaxis
XN05.1_GM001246	flgB	1316679	1317083	404	flagellar basal-body rod protein FlgB	Flagellar assembly
XN05.1_GM001247	flgC	1317134	1317538	404	flagellar basal-body rod protein FlgC	Flagellar assembly
XN05.1_GM001248	flgD	1317557	1318240	683	flagellar basal-body rod modification protein FlgD	Flagellar assembly
XN05.1_GM001249	flgE	1318271	1319683	1412	flagellar hook protein FlgE	Flagellar assembly
XN05.1_GM001250	flgF	1319881	1320621	740	flagellar basal-body rod protein FlgF	Flagellar assembly
XN05.1_GM001251	flgG	1320657	1321442	785	flagellar basal-body rod protein FlgG	Flagellar assembly
XN05.1_GM001252	flgH	1321524	1322234	710	flagellar L-ring protein precursor FlgH	Flagellar assembly
XN05.1_GM001253	flgI	1322240	1323346	1106	flagellar P-ring protein precursor FlgI	Flagellar assembly
XN05.1_GM001255	flgK	1324539	1326557	2018	flagellar hook-associated protein 1 FlgK	Flagellar assembly
XN05.1_GM001256	flgL	1326569	1327837	1268	flagellar hook-associated protein 3 FlgL	Flagellar assembly
XN05.1_GM001472	mcp	1542022	1543305	1283	methyl-accepting chemotaxis protein	Bacterial chemotaxis
XN05.1_GM001531	mcp	1606789	1608741	1952	methyl-accepting chemotaxis protein	Bacterial chemotaxis
XN05.1_GM001708	aer	1797372	1798940	1568	aerotaxis receptor	Bacterial chemotaxis
XN05.1_GM001723	fliC	1819246	1820706	1460	flagellin	Flagellar assembly
XN05.1_GM001725	fliD	1821180	1822628	1448	flagellar hook-associated protein 2	Flagellar assembly
XN05.1_GM001726	fliS	1822769	1823137	368	flagellar protein FliS	Flagellar assembly
XN05.1_GM001749	mcp	1847312	1848826	1514	methyl-accepting chemotaxis protein	Bacterial chemotaxis
XN05.1_GM001823	mcp	1938404	1939900	1496	methyl-accepting chemotaxis protein	Bacterial chemotaxis
XN05.1_GM002000	mcp	2123856	2125529	1673	methyl-accepting chemotaxis protein	Bacterial chemotaxis
XN05.1_GM002071	mcp	2215574	2217169	1595	methyl-accepting chemotaxis protein	Bacterial chemotaxis
XN05.1_GM002167	mcp	2340704	2342338	1634	methyl-accepting chemotaxis protein	Bacterial chemotaxis
XN05.1_GM002229	mcp	2404774	2406090	1316	methyl-accepting chemotaxis protein	Bacterial chemotaxis
XN05.1_GM002236	mcp	2413708	2415879	2171	methyl-accepting chemotaxis protein	Bacterial chemotaxis
XN05.1_GM002430	cheV	2628435	2629367	932	two-component system, chemotaxis family, chemotaxis protein CheV	Bacterial chemotaxis
XN05.1_GM002470	motA	2681572	2682387	815	chemotaxis protein MotA	Bacterial chemotaxis
XN05.1_GM002471	motB	2682384	2683127	743	chemotaxis protein MotB	Bacterial chemotaxis
XN05.1_GM002512	cheW	2718084	2718563	479	purine-binding chemotaxis protein CheW	Bacterial chemotaxis
XN05.1_GM002513	cheW	2718645	2719466	821	purine-binding chemotaxis protein CheW	Bacterial chemotaxis
XN05.1_GM002515	motB	2720429	2721271	842	chemotaxis protein MotB	Bacterial chemotaxis
XN05.1_GM002516	motA	2721277	2722017	740	chemotaxis protein MotA	Bacterial chemotaxis
XN05.1_GM002517	cheB	2722034	2723140	1106	two-component system, chemotaxis family, protein-glutamate methylesterase/glutaminase	Bacterial chemotaxis
XN05.1_GM002518	cheA	2723194	2725425	2231	two-component system, chemotaxis family, sensor kinase CheA	Bacterial chemotaxis
XN05.1_GM002519	cheZ	2725437	2726231	794	chemotaxis protein CheZ	Bacterial chemotaxis
XN05.1_GM002520	cheY	2726255	2726641	386	two-component system, chemotaxis family, chemotaxis protein CheY	Bacterial chemotaxis
XN05.1_GM002521	fliA	2726704	2727429	725	RNA polymerase sigma factor for flagellar operon FliA	Flagellar assembly
XN05.1_GM002524	flhA	2729674	2731794	2120	flagellar biosynthesis protein FlhA	Flagellar assembly
XN05.1_GM002526	flhB	2732554	2733690	1136	flagellar biosynthetic protein FlhB	Flagellar assembly
XN05.1_GM002527	fliR	2733724	2734500	776	flagellar biosynthetic protein FliR	Flagellar assembly
XN05.1_GM002528	fliQ	2734505	2734774	269	flagellar biosynthetic protein FliQ	Flagellar assembly
XN05.1_GM002529	fliP	2734786	2735562	776	flagellar biosynthetic protein FliP	Flagellar assembly
XN05.1_GM002530	fliOZ, fliO	2735562	2735981	419	flagellar protein FliO/FliZ	Flagellar assembly
XN05.1_GM002531	fliNY, fliN	2735983	2736468	485	flagellar motor switch protein FliN/FliY	Flagellar assembly
XN05.1_GM002532	fliM	2736509	2737480	971	flagellar motor switch protein FliM	Flagellar assembly
XN05.1_GM002534	fliK	2738261	2739496	1235	flagellar hook-length control protein FliK	Flagellar assembly
XN05.1_GM002538	fliJ	2742258	2742710	452	flagellar FliJ protein	Flagellar assembly
XN05.1_GM002539	fliI	2742714	2744072	1358	flagellum-specific ATP synthase	Flagellar assembly
XN05.1_GM002540	fliH	2744062	2744835	773	flagellar assembly protein FliH	Flagellar assembly
XN05.1_GM002541	fliG	2744854	2745870	1016	flagellar motor switch protein FliG	Flagellar assembly
XN05.1_GM002542	fliF	2745863	2747647	1784	flagellar M-ring protein FliF	Flagellar assembly
XN05.1_GM002543	fliE	2747661	2747990	329	flagellar hook-basal body complex protein FliE	Flagellar assembly
XN05.1_GM002880	mcp	3087284	3088903	1619	methyl-accepting chemotaxis protein	Bacterial chemotaxis
XN05.1_GM002910	mcp	3117369	3119030	1661	methyl-accepting chemotaxis protein	Bacterial chemotaxis
XN05.1_GM002911	mcp	3119240	3120925	1685	methyl-accepting chemotaxis protein	Bacterial chemotaxis
XN05.1_GM003066	mcp	3284947	3286878	1931	methyl-accepting chemotaxis protein	Bacterial chemotaxis
XN05.1_GM003101	mcp	3323351	3325012	1661	methyl-accepting chemotaxis protein	Bacterial chemotaxis
XN05.1_GM003306	malE	3555972	3557159	1187	maltose/maltodextrin transport system substrate-binding protein	Bacterial chemotaxis
XN05.1_GM003309	mcp	3560690	3562816	2126	methyl-accepting chemotaxis protein	Bacterial chemotaxis
XN05.1_GM003313	malE	3567319	3568536	1217	maltose/maltodextrin transport system substrate-binding protein	Bacterial chemotaxis
XN05.1_GM003422	mcp	3669863	3671785	1922	methyl-accepting chemotaxis protein	Bacterial chemotaxis
XN05.1_GM003431	mcp	3681448	3683466	2018	methyl-accepting chemotaxis protein	Bacterial chemotaxis
XN05.1_GM003493	mcp	3761348	3762433	1085	methyl-accepting chemotaxis protein	Bacterial chemotaxis
XN05.1_GM003494	cheY	3762455	3762820	365	two-component system, chemotaxis family, chemotaxis protein CheY	Bacterial chemotaxis
XN05.1_GM003496	cheA	3763153	3765399	2246	two-component system, chemotaxis family, sensor kinase CheA	Bacterial chemotaxis
XN05.1_GM003497	mcp	3765378	3767024	1646	methyl-accepting chemotaxis protein	Bacterial chemotaxis
XN05.1_GM003498	cheW	3767035	3767532	497	purine-binding chemotaxis protein CheW	Bacterial chemotaxis
XN05.1_GM003499	cheR	3767534	3768340	806	chemotaxis protein methyltransferase CheR	Bacterial chemotaxis
XN05.1_GM003500	cheB	3768411	3769478	1067	two-component system, chemotaxis family, protein-glutamate methylesterase/glutaminase	Bacterial chemotaxis
XN05.1_GM003595	motB	3865308	3866309	1001	chemotaxis protein MotB	Bacterial chemotaxis/Flagellar assembly
XN05.1_GM003596	motA	3866319	3867170	851	chemotaxis protein MotA	Bacterial chemotaxis/Flagellar assembly
XN05.1_GM003677	cheB	3967403	3968002	599	two-component system, chemotaxis family, protein-glutamate methylesterase/glutaminase	Bacterial chemotaxis
XN05.1_GM003678	cheR	3967999	3968817	818	chemotaxis protein methyltransferase CheR	Bacterial chemotaxis
XN05.1_GM003720	mcp	4015356	4016978	1622	methyl-accepting chemotaxis protein	Bacterial chemotaxis
XN05.1_GM003865	aer	4186210	4187796	1586	aerotaxis receptor	Bacterial chemotaxis
XN05.1_GM003867	aer	4188387	4189973	1586	aerotaxis receptor	Bacterial chemotaxis
XN05.1_GM003965	mcp	4292122	4294044	1922	methyl-accepting chemotaxis protein	Bacterial chemotaxis

## Sheet: YE17
Genes involved in chemotaxis and flagellar assembly of P. frederiksbergensis YE17
Gene id	Gene name	Start	Stop	Length (bp)	Function	Ko class
YE17_GM000017	mcp	17115	18671	1556	methyl-accepting chemotaxis protein	Bacterial chemotaxis
YE17_GM000200	mcp	205312	207192	1880	methyl-accepting chemotaxis protein	Bacterial chemotaxis
YE17_GM000322	mcp	360568	362175	1607	methyl-accepting chemotaxis protein	Bacterial chemotaxis
YE17_GM000380	mcp	423044	424924	1880	methyl-accepting chemotaxis protein	Bacterial chemotaxis
YE17_GM000403	mcp	450037	451953	1916	methyl-accepting chemotaxis protein	Bacterial chemotaxis
YE17_GM000488	mcp	539208	540818	1610	methyl-accepting chemotaxis protein	Bacterial chemotaxis
YE17_GM000548	motA	617254	618105	851	chemotaxis protein MotA	Bacterial chemotaxis/Flagellar assembly
YE17_GM000549	motB	618109	619155	1046	chemotaxis protein MotB	Bacterial chemotaxis/Flagellar assembly
YE17_GM000724	mcp	827126	829045	1919	methyl-accepting chemotaxis protein	Bacterial chemotaxis
YE17_GM000780	mcp	896827	898857	2030	methyl-accepting chemotaxis protein	Bacterial chemotaxis
YE17_GM000804	dppA	931071	932666	1595	dipeptide transport system substrate-binding protein	Bacterial chemotaxis
YE17_GM000806	dppA	934347	935948	1601	dipeptide transport system substrate-binding protein	Bacterial chemotaxis
YE17_GM000807	dppA	936241	937866	1625	dipeptide transport system substrate-binding protein	Bacterial chemotaxis
YE17_GM000808	dppA	938122	939696	1574	dipeptide transport system substrate-binding protein	Bacterial chemotaxis
YE17_GM000920	cheV	1059170	1060072	902	two-component system, chemotaxis family, chemotaxis protein CheV	Bacterial chemotaxis
YE17_GM001218	motY	1411150	1412100	950	sodium-type flagellar protein MotY	Flagellar assembly
YE17_GM001268	mcp	1455947	1457572	1625	methyl-accepting chemotaxis protein	Bacterial chemotaxis
YE17_GM001333	flgN	1535752	1536219	467	flagella synthesis protein FlgN	Flagellar assembly
YE17_GM001334	flgM	1536268	1536582	314	negative regulator of flagellin synthesis FlgM	Flagellar assembly
YE17_GM001335	flgA	1536753	1537517	764	flagella basal body P-ring formation protein FlgA	Flagellar assembly
YE17_GM001336	cheV	1537607	1538521	914	two-component system, chemotaxis family, chemotaxis protein CheV	Bacterial chemotaxis
YE17_GM001337	cheR	1538591	1539403	812	chemotaxis protein methyltransferase CheR	Bacterial chemotaxis
YE17_GM001338	flgB	1539653	1540060	407	flagellar basal-body rod protein FlgB	Flagellar assembly
YE17_GM001339	flgC	1540064	1540507	443	flagellar basal-body rod protein FlgC	Flagellar assembly
YE17_GM001340	flgD	1540523	1541245	722	flagellar basal-body rod modification protein FlgD	Flagellar assembly
YE17_GM001341	flgE	1541274	1542572	1298	flagellar hook protein FlgE	Flagellar assembly
YE17_GM001536	mcp	1749116	1751083	1967	methyl-accepting chemotaxis protein	Bacterial chemotaxis
YE17_GM001746	mcp	1989557	1991236	1679	methyl-accepting chemotaxis protein	Bacterial chemotaxis
YE17_GM001862	rbsB	2112020	2112979	959	ribose transport system substrate-binding protein	Bacterial chemotaxis
YE17_GM001898	mcp	2143517	2145460	1943	methyl-accepting chemotaxis protein	Bacterial chemotaxis
YE17_GM001930	mcp	2183898	2185799	1901	methyl-accepting chemotaxis protein	Bacterial chemotaxis
YE17_GM001999	cheB	2252582	2253661	1079	two-component system, chemotaxis family, protein-glutamate methylesterase/glutaminase	Bacterial chemotaxis
YE17_GM002000	cheD	2253664	2254161	497	chemotaxis protein CheD	Bacterial chemotaxis
YE17_GM002001	cheR	2254158	2254994	836	chemotaxis protein methyltransferase CheR	Bacterial chemotaxis
YE17_GM002002	cheW	2254991	2255527	536	purine-binding chemotaxis protein CheW	Bacterial chemotaxis
YE17_GM002003	mcp	2255567	2257225	1658	methyl-accepting chemotaxis protein	Bacterial chemotaxis
YE17_GM002004	cheA	2257258	2259363	2105	two-component system, chemotaxis family, sensor kinase CheA	Bacterial chemotaxis
YE17_GM002006	cheY	2259697	2260065	368	two-component system, chemotaxis family, chemotaxis protein CheY	Bacterial chemotaxis
YE17_GM002007	mcp	2260077	2261294	1217	methyl-accepting chemotaxis protein	Bacterial chemotaxis
YE17_GM002089	mcp	2346474	2348018	1544	methyl-accepting chemotaxis protein	Bacterial chemotaxis
YE17_GM002160	mcp	2421484	2422839	1355	methyl-accepting chemotaxis protein	Bacterial chemotaxis
YE17_GM002283	mcp	2566267	2567940	1673	methyl-accepting chemotaxis protein	Bacterial chemotaxis
YE17_GM002335	mcp	2621513	2623504	1991	methyl-accepting chemotaxis protein	Bacterial chemotaxis
YE17_GM002373	mcp	2664962	2666596	1634	methyl-accepting chemotaxis protein	Bacterial chemotaxis
YE17_GM002401	cheR	2697467	2698282	815	chemotaxis protein methyltransferase CheR	Bacterial chemotaxis
YE17_GM002402	cheB	2698288	2698866	578	two-component system, chemotaxis family, protein-glutamate methylesterase/glutaminase	Bacterial chemotaxis
YE17_GM002667	mcp	3001259	3002770	1511	methyl-accepting chemotaxis protein	Bacterial chemotaxis
YE17_GM002675	cheBR	3008287	3012297	4010	two-component system, chemotaxis family, CheB/CheR fusion protein	Bacterial chemotaxis
YE17_GM002783	mcp	3132588	3134348	1760	methyl-accepting chemotaxis protein	Bacterial chemotaxis
YE17_GM002934	rbsB	3346183	3347202	1019	ribose transport system substrate-binding protein	Bacterial chemotaxis
YE17_GM002967	rbsB	3393466	3394509	1043	ribose transport system substrate-binding protein	Bacterial chemotaxis
YE17_GM002971	mcp	3400307	3402466	2159	methyl-accepting chemotaxis protein	Bacterial chemotaxis
YE17_GM003093	mcp	3531018	3532949	1931	methyl-accepting chemotaxis protein	Bacterial chemotaxis
YE17_GM003108	mcp	3549860	3551194	1334	methyl-accepting chemotaxis protein	Bacterial chemotaxis
YE17_GM003473	aer	3926783	3928348	1565	aerotaxis receptor	Bacterial chemotaxis
YE17_GM003558	cheV	4038642	4039565	923	two-component system, chemotaxis family, chemotaxis protein CheV	Bacterial chemotaxis
YE17_GM003722	cheW	4209663	4210148	485	purine-binding chemotaxis protein CheW	Bacterial chemotaxis
YE17_GM003723	cheW	4210221	4211093	872	purine-binding chemotaxis protein CheW	Bacterial chemotaxis
YE17_GM003725	motB	4212031	4212915	884	chemotaxis protein MotB	Bacterial chemotaxis/Flagellar assembly
YE17_GM003726	motA	4212931	4213671	740	chemotaxis protein MotA	Bacterial chemotaxis/Flagellar assembly
YE17_GM003727	cheB	4213671	4214798	1127	two-component system, chemotaxis family, protein-glutamate methylesterase/glutaminase	Bacterial chemotaxis
YE17_GM003728	cheA	4214847	4217096	2249	two-component system, chemotaxis family, sensor kinase CheA	Bacterial chemotaxis
YE17_GM003729	cheZ	4217127	4217912	785	chemotaxis protein CheZ	Bacterial chemotaxis
YE17_GM003731	fliA	4218471	4219214	743	RNA polymerase sigma factor for flagellar operon FliA	Flagellar assembly
YE17_GM003734	flhA	4221517	4223583	2066	flagellar biosynthesis protein FlhA	Flagellar assembly
YE17_GM003735	flhB	4223827	4224963	1136	flagellar biosynthetic protein FlhB	Flagellar assembly
YE17_GM003736	fliR	4224967	4225749	782	flagellar biosynthetic protein FliR	Flagellar assembly
YE17_GM003737	fliQ	4225754	4226023	269	flagellar biosynthetic protein FliQ	Flagellar assembly
YE17_GM003738	fliP	4226047	4226796	749	flagellar biosynthetic protein FliP	Flagellar assembly
YE17_GM003739	fliOZ, fliO	4226796	4227233	437	flagellar protein FliO/FliZ	Flagellar assembly
YE17_GM003740	fliNY, fliN	4227234	4227695	461	flagellar motor switch protein FliN/FliY	Flagellar assembly
YE17_GM003741	fliM	4227752	4228720	968	flagellar motor switch protein FliM	Flagellar assembly
YE17_GM003743	fliK	4229464	4230834	1370	flagellar hook-length control protein FliK	Flagellar assembly
YE17_GM003747	fliJ	4233414	4233863	449	flagellar FliJ protein	Flagellar assembly
YE17_GM003748	fliI	4233870	4235228	1358	flagellum-specific ATP synthase	Flagellar assembly
YE17_GM003749	fliH	4235218	4236048	830	flagellar assembly protein FliH	Flagellar assembly
YE17_GM003750	fliG	4236056	4237075	1019	flagellar motor switch protein FliG	Flagellar assembly
YE17_GM003751	fliF	4237068	4238852	1784	flagellar M-ring protein FliF	Flagellar assembly
YE17_GM003752	fliE	4238868	4239194	326	flagellar hook-basal body complex protein FliE	Flagellar assembly
YE17_GM003757	fliS	4244062	4244457	395	flagellar protein FliS	Flagellar assembly
YE17_GM003758	fliD	4244590	4245996	1406	flagellar hook-associated protein 2	Flagellar assembly
YE17_GM003760	fliC	4246541	4247356	815	flagellin	Flagellar assembly
YE17_GM003764	flgL	4255688	4257253	1565	flagellar hook-associated protein 3 FlgL	Flagellar assembly
YE17_GM003765	flgK	4257267	4259333	2066	flagellar hook-associated protein 1 FlgK	Flagellar assembly
YE17_GM003767	flgI	4260657	4261772	1115	flagellar P-ring protein precursor FlgI	Flagellar assembly
YE17_GM003768	flgH	4261773	4262369	596	flagellar L-ring protein precursor FlgH	Flagellar assembly
YE17_GM003769	flgG	4262532	4263317	785	flagellar basal-body rod protein FlgG	Flagellar assembly
YE17_GM003770	flgF	4263367	4264080	713	flagellar basal-body rod protein FlgF	Flagellar assembly
YE17_GM003891	mcp	4400852	4402486	1634	methyl-accepting chemotaxis protein	Bacterial chemotaxis
YE17_GM004373	mcp	4895941	4898079	2138	methyl-accepting chemotaxis protein	Bacterial chemotaxis
YE17_GM004424	mcp	4955179	4956495	1316	methyl-accepting chemotaxis protein	Bacterial chemotaxis
YE17_GM004490	mcp	5026976	5028601	1625	methyl-accepting chemotaxis protein	Bacterial chemotaxis
