# Supplementary material for: Purines enrich root-associated Pseudomonas and improve wild soybean growth under salt stress
Source: Nat Commun. 2024 Apr 25;15:3520. doi: 10.1038/s41467-024-47773-9 (PMC11045775; doi:10.1038/s41467-024-47773-9)
Supplement: Supplementary file 7 — Dataset 3 [file 41467_2024_47773_MOESM7_ESM.xlsx]

## Sheet: Supplementary Data 3
Summary of samples used for multi-omics.
Sequencing	Treatments	Growing condition	Number of samples successfully analysed				Total
			Bulk soil	Rhizosphere soil	Root	Root exudates
16S rRNA gene amplicon sequencing	Control	Natural soil	12 (Day1 4; Day7 4; Day14 4)	12 (Day1 4; Day7 4; Day14 4)	12 (Day1 4; Day7 4; Day14 4)		143
	100 mM		12 (Day1 4; Day7 4; Day14 4)	12 (Day1 4; Day7 4; Day14 4)	12 (Day1 4; Day7 4; Day14 4)
	200 mM		12 (Day1 4; Day7 4; Day14 4)	12 (Day1 4; Day7 4; Day14 4)	12 (Day1 4; Day7 4; Day14 4)
	300 mM		12 (Day1 4; Day7 4; Day14 4)	12 (Day1 4; Day7 4; Day14 4)	11 (Day1 3; Day7 4; Day14 4)
Metagenomic sequencing	Control	Natural soil		4 ( Day14)			16
	100 mM			4 ( Day14)
	200 mM			4 ( Day14)
	300 mM			4 ( Day14)
Metatranscriptomic sequencing	Control	Natural soil		3 ( Day14)			6
	200 mM			3 ( Day14)
Metabolism	Control	Water				3	9
	100 mM					3
	200 mM					3
