# Supplementary material for: Purines enrich root-associated Pseudomonas and improve wild soybean growth under salt stress
Source: Nat Commun. 2024 Apr 25;15:3520. doi: 10.1038/s41467-024-47773-9 (PMC11045775; doi:10.1038/s41467-024-47773-9)
Supplement: Supplementary file 8 — Source Data [file 41467_2024_47773_MOESM8_ESM.xlsx]

## Sheet: Fig. 1
Fig. 1a					Fig. 1b			Fig. 1c			Fig. 1e							Statistical test for Fig. 1b
Treatments	Day 1	Day 7	Day 14		Treatments	Total nitrogen (%)		Treatments	Total carbon (%)		Treatments	Root length (cm)	Plant height (cm)	Leaf size (cm2)	Root fresh weight (mg)	Shoot fresh weight (mg)		Groups	P Value
Control	326	339	317		Control	0.811904		Control	4.9115		Control	7.5	23.5	2.62	86	177.3		Control vs. 100 mM	>0.9999
Control	325	335	323		Control	0.715071		Control	4.43917		Control	9.4	11	1.48	193.9	376.5		Control vs. 200 mM	0.7089
Control	328	335	368		Control	0.749166		Control	4.56436		Control	10	24.5	1.93	44.2	226.9		Control vs. 300 mM	0.4017
Control	335	346	365		Control	0.859989		Control	5.09806		Control	8.5	23.5	2.89	95.9	135.6		100 mM vs. 200 mM	0.7115
100 mM	894	1043	1125		100 mM	0.788435		100 mM	4.72519		Control	8	21	2.89	102.1	303		100 mM vs. 300 mM	0.4039
100 mM	931	891	1126		100 mM	0.845545		100 mM	4.9821		Control	9	17.9	2.06	143.8	190		200 mM vs. 300 mM	0.9454
100 mM	975	938	1158		100 mM	0.724236		100 mM	4.49517		Control	8.9	22	2.39	135.1	365.5
100 mM	890	977	1039		100 mM	0.777312		100 mM	4.72054		Control	8.5	21.5	2.31	127.2	163.2
200 mM	1559	1479	1768		200 mM	0.731481		200 mM	4.49857		Control	9.7	37.5	3.52	82.8	202.5		Statistical test for Fig. 1c
200 mM	1407	1688	1950		200 mM	0.72009		200 mM	4.37961		Control	9.6	25.8	2.57	99.2	209.5		Groups	P Value
200 mM	1515	1617	1773		200 mM	0.735426		200 mM	4.5093		Control	8.3	25	1.69	95.5	221.6		Control vs. 100 mM	0.9994
200 mM	1447	1721	1925		200 mM	0.807496		200 mM	4.85425		Control	8.3	18.4	2.04	74.9	247.5		Control vs. 200 mM	0.2871
300 mM	1667	2270	2510		300 mM	0.750673		300 mM	4.57477		Control	9.5	33.8	1.59	103.2	155.1		Control vs. 300 mM	0.4554
300 mM	1927	2290	2300		300 mM	0.743063		300 mM	4.49914		Control	9.6	37.9	2.28	69.5	280.9		100 mM vs. 200 mM	0.7387
300 mM	1858	2050	2690		300 mM	0.722392		300 mM	4.42458		Control	6.7	18.2	2.47	134.5	183.2		100 mM vs. 300 mM	0.185
300 mM	2120	2340	2530		300 mM	0.70643		300 mM	4.35638		Control	7.1	22.5	2.28	77.5	139.2		200 mM vs. 300 mM	0.8961
											Control	7.5	25	2.77	96.4	235.2
											Control	8.1	26.5	2.01	58	270.9
											Control	10.5	25	3.02	50.9	179.4		Statistical test for Fig. 1e
											Control	8	25.5	2.62	90.2	175.7		Root length		Plant height		Leaf size		Root fresh weight		Shoot fresh weight
											Control	7.8	22	2.39	69.5	239.8		Groups	P Value	Groups	P Value	Groups	P Value	Groups	P Value	Groups	P Value
											Control	8.3	26	2.73	67.1	220.3		Control vs. 100 mM	<0.0001	Control vs. 100 mM	0.6473	Control vs. 100 mM	<0.0001	Control vs. 100 mM	<0.0001	Control vs. 100 mM	0.1755
											Control	7.7	16.4	2.28	115.5	113.8		Control vs. 200 mM	<0.0001	Control vs. 200 mM	<0.0001	Control vs. 200 mM	<0.0001	Control vs. 200 mM	<0.0001	Control vs. 200 mM	0.2638
											Control	7.9	22.5	2.21	61.5	196.4		Control vs. 300 mM	<0.0001	Control vs. 300 mM	<0.0001	Control vs. 300 mM	<0.0001	Control vs. 300 mM	<0.0001	Control vs. 300 mM	0.0056
											Control	9.5	22.2	2.36	102.8	287.4		100 mM vs. 200 mM	0.8786	100 mM vs. 200 mM	0.0013	100 mM vs. 200 mM	0.7902	100 mM vs. 200 mM	0.2108	100 mM vs. 200 mM	0.9975
											Control	9.6	35.8	2.05	87.9	355.9		100 mM vs. 300 mM	0.9968	100 mM vs. 300 mM	<0.0001	100 mM vs. 300 mM	0.3569	100 mM vs. 300 mM	0.0001	100 mM vs. 300 mM	0.4603
											Control	7.8	24.5	1.81	79	241		200 mM vs. 300 mM	0.807	200 mM vs. 300 mM	0.0003	200 mM vs. 300 mM	0.8701	200 mM vs. 300 mM	0.0639	200 mM vs. 300 mM	0.3675
											Control	8.3	34.7	1.78	177	158
											Control	8	23.2	2.16	87.6	183.5
											Control	10.5	22	1.91	77.5	183
											Control	7	19.5	1.88	82.8	207.6
											Control	10	42.1	2.11	72	101.2
											Control	8.5	23.5	2.14	99.8	220.8
											Control	8.7	12.4	2.36	121.2	248.5
											Control	10	20.3	2.01	113.1	211
											100 mM	6.5	30	1.78	32	152.8
											100 mM	7	34.6	1.48	99.5	224.1
											100 mM	6.5	23.6	1.21	82.8	252.1
											100 mM	5.5	21.3	2.01	95.6	199.4
											100 mM	9.5	23	1.97	73.4	233
											100 mM	7.5	23	1.88	78.6	181.2
											100 mM	7.8	23.9	1.69	47.7	216
											100 mM	8.2	23.7	1.81	51.7	206.2
											100 mM	5.5	21	2.14	59.7	190.1
											100 mM	6.5	21.5	1.57	35.5	201
											100 mM	7	17.9	1.48	48.8	274.1
											100 mM	7	21.8	1.74	56.4	235.2
											100 mM	8.2	19.8	1.37	47.5	162.8
											100 mM	7	20.5	1.57	72.4	154.5
											100 mM	8	26	1.57	37	161.6
											100 mM	6.7	18.2	2.01	30	224
											100 mM	7.2	17.5	1.57	47.8	191
											100 mM	7	21	1.48	45	199.2
											100 mM	8.2	29.8	1.48	58.5	243.5
											100 mM	6.5	36.5	1.91	51.5	170
											100 mM	6.3	25	1.65	42.3	167.6
											100 mM	6	17.8	1.69	53.5	143.5
											100 mM	6.7	8.5	1.48	82	218.7
											100 mM	7.7	20.3	1.69	84.5	202.3
											100 mM	7.6	22.1	1.21	25.9	162.6
											100 mM	6	21	1.57	63.8	198.6
											100 mM	6.5	18.4	1.88	69.8	218.6
											100 mM	7	24.5	1.78	40	214.1
											100 mM	6.5	24.3	1.48	77	168.1
											100 mM	6.5	30.5	1.71	38.2	158.8
											100 mM	5.5	17.8	2.57	34.4	162.2
											100 mM	7.5	24	1.57	48.4	247.3
											100 mM	7.3	18	1.88	31.6	188.4
											100 mM	9.2	16.5	1.57	36.2	150.3
											100 mM	7.5	37.8	1.37	64.4	154.9
											100 mM	6.2	20.6	1.39	70.2	158.1
											200 mM	6.2	27	2.16	30.2	207.8
											200 mM	6.6	19.5	2.25	24.2	186.9
											200 mM	8	27.2	1.91	61.8	193.5
											200 mM	6.4	14.5	1.5	48.1	220.6
											200 mM	7.1	14	1.59	32.9	123.5
											200 mM	7.2	14.2	1.01	42.5	121.2
											200 mM	6.5	17.2	1.57	31.2	206.5
											200 mM	9	17.5	2.11	32.5	265.6
											200 mM	6.5	11.9	1.48	22.9	126.6
											200 mM	7.5	19.5	2.14	29.6	214.8
											200 mM	6.8	11	1.69	38.9	134.6
											200 mM	7.4	16	1.48	30.9	310
											200 mM	7.8	12.2	1.5	54.4	169.4
											200 mM	6.5	15.7	1.71	42.3	189.2
											200 mM	6	7	1.48	96	149.9
											200 mM	8.5	15.1	1.51	31.1	197.2
											200 mM	7.4	25.2	1.57	85.7	289.8
											200 mM	5.9	19.8	1.18	39.1	194
											200 mM	7.5	17.5	1.48	70.5	215.7
											200 mM	5.3	17.7	1.45	53.2	183.8
											200 mM	6.6	15.8	1.78	55.3	193.3
											200 mM	7.8	21.1	1.48	61.2	164
											200 mM	6.7	13.5	1.48	71.4	253.7
											200 mM	8.5	27	1.83	53.7	205.8
											200 mM	8.8	27.7	1.21	28.3	161.6
											200 mM	8	25.4	1.71	34.4	184.6
											200 mM	5.8	21.5	1.29	57.1	236.2
											200 mM	7.3	20.5	1.59	41.4	147
											200 mM	7.6	22	2.01	41.6	155.8
											200 mM	8.5	8.6	1.31	54.3	237.5
											200 mM	8.3	16	1.37	16.7	156.5
											200 mM	6.5	10.5	1.57	35.5	240.2
											200 mM	6.5	17.8	1.57	58	179.3
											200 mM	8.5	16.6	1.39	43	256.1
											300 mM	5.5	10.5	1.48	25.2	211.1
											300 mM	7.5	7.8	1.29	22.5	218.5
											300 mM	8.5	11.2	1.21	26.8	179.7
											300 mM	7	9.7	1.03	18.3	236.3
											300 mM	7.2	9.1	1.39	25.8	159.9
											300 mM	6.5	18	1.88	19.9	172.4
											300 mM	8.5	7.8	1.69	29.3	235
											300 mM	7	11	1.57	47.9	216.4
											300 mM	6.7	11.6	1.29	31	180.3
											300 mM	3.8	9.2	2.01	28.5	162.6
											300 mM	7.2	7.8	1.11	40.8	195.5
											300 mM	6	13	1.97	46.1	139.8
											300 mM	9.8	9.5	2.14	39.1	141.4
											300 mM	5.5	13.5	1.48	43.4	168.6
											300 mM	8.2	16.8	1.81	50.4	188.2
											300 mM	7.1	12.6	1.45	24.6	137.2
											300 mM	6.2	13.8	1.48	21.8	123.4
											300 mM	7.8	16.3	1.88	13.5	166.3
											300 mM	8.5	16.2	1.78	40.7	130.1
											300 mM	6.4	9.3	1.39	35.7	147.4
											300 mM	7.5	13	1.11	28.5	237.3
											300 mM	7.2	16	1.88	42.2	135.8
											300 mM	4.8	9.3	1.37	35.6	199.4
											300 mM	6	9.5	1.39	21.8	188.5
											300 mM	8	10.8	1.29	30.7	109
											300 mM	6.6	12.1	1.29	39	216.9
											300 mM	7.5	11.3	1.74	15.8	159.7

## Sheet: Fig. 2
Fig. 2a											Fig. 2b									Fig. 2c
	Day 1			Day 7			Day 14						Day 1		Day 7		Day 14						Relative abundance (%)
Treatments	Soil	Rh	Root	Soil	Rh	Root	Soil	Rh	Root		Treatments	Compartments	PC1	PC2	PC1	PC2	PC1	PC2		Treatments	Compartments	Time points	Burkholderiales	Rhizobiales	Pseudomonadales	Micrococcales	Tistrellales	Sphingomonadales	Gemmatimonadales	Solirubrobacterales	Propionibacteriales	Bacillales	Xanthomonadales	Streptomycetales	Gaiellales	Flavobacteriales	Others
Control	6.13657	6.09952	4.77884	6.19261	6.16325	1.55028	6.14374	6.14067	3.43095		Control	Bulk soil	-0.255823	0.0765495	-0.302965	-0.0447502	-0.306944	-0.0113049		Bulk soil	Control	Day 1	11.6954	6.22181	0.435129	3.8684	6.5654	4.26638	5.49615	5.96312	4.36455	3.4943	2.45423	1.09445	4.34996	0.165826	39.5649
Control	6.14658	6.0725	3.89741	6.18248	6.13098	3.83524	6.19059	6.11933	2.12736		Control	Bulk soil	-0.226323	0.0371846	-0.275585	-0.0146535	-0.286716	-0.013941		Bulk soil	100 mM	Day 1	9.04803	5.80027	0.386115	3.62166	8.59227	4.36578	5.67564	6.85109	5.48136	2.98139	2.20183	0.955511	5.35306	0.156401	38.5296
Control	6.09988	6.14385	5.02762	6.14496	6.20815	2.02148	6.18609	6.02452	2.289		Control	Bulk soil	-0.141436	0.00953844	-0.309252	-0.0243005	-0.264647	-0.0268638		Bulk soil	200 mM	Day 1	9.32711	6.51991	0.466553	3.53266	7.75923	4.5985	5.41201	6.23998	5.10054	3.49717	2.03838	1.10921	4.75752	0.50598	39.1352
Control	6.20258	6.0896	6.16427	6.02728	6.23823	4.73447	6.08864	6.17715	2.94661		Control	Bulk soil	-0.231208	0.0107101	-0.310823	-0.0326446	-0.299356	-0.0138775		Bulk soil	300 mM	Day 1	9.30564	5.89317	0.674496	3.96433	6.39305	3.967	6.93958	5.43196	4.49619	3.01124	2.43005	0.86778	3.90434	0.30259	42.4186
100 mM	6.06567	6.23616	5.09512	6.13238	5.65139	4.5041	6.02706	6.06603	3.88357		100 mM	Bulk soil	-0.259058	0.0497969	-0.303341	-0.0250787	-0.292664	-0.0164942		Bulk soil	Control	Day 7	9.97798	5.44518	0.261946	3.06869	8.18106	3.22181	5.13641	7.31044	4.73527	4.11521	1.50587	0.950344	5.3528	0.121482	40.6155
100 mM	6.09067	6.19176	4.4224	6.25348	6.14048	4.65392	6.13085	6.02177	4.72282		100 mM	Bulk soil	-0.248963	-0.000923041	-0.262192	-0.00287394	-0.295633	-0.0138954		Bulk soil	100 mM	Day 7	11.3477	5.92831	1.29718	3.75939	6.60183	3.02444	5.93527	5.62807	4.52101	2.97227	1.99272	0.978392	4.00631	0.251553	41.7555
100 mM	6.05195	6.04512	4.49094	6.12476	6.10411	4.98127	6.19603	5.79019	4.57094		100 mM	Bulk soil	-0.240861	0.0897058	-0.282242	-0.0186029	-0.286082	-0.0121884		Bulk soil	200 mM	Day 7	12.9214	5.27967	1.3895	3.13757	6.59203	3.17301	5.94263	5.39746	4.87731	3.59831	2.45377	0.924594	4.33527	0.433631	39.5439
100 mM	6.15193	6.08924	4.73883	6.26558	6.01525	4.43956	6.26551	6.16657	4.24079		100 mM	Bulk soil	-0.212741	0.0160715	-0.238885	0.00412388	-0.273585	-0.0148581		Bulk soil	300 mM	Day 7	10.9833	5.875	0.583929	3.05408	7.74547	3.12759	5.21546	6.40222	5.01801	3.90582	1.77384	1.08804	5.04217	0.239453	39.9456
200 mM	6.03726	6.2286	4.89376	6.18224	5.02403	4.57698	6.18345	6.14064	4.53286		200 mM	Bulk soil	-0.257207	0.113276	-0.292829	-0.0228537	-0.257745	0.0116496		Bulk soil	Control	Day 14	9.53677	5.01901	0.474023	3.56409	7.98048	2.99151	5.89759	7.05684	4.95706	3.12386	2.09039	1.19679	5.29591	0.198057	40.6176
200 mM	6.14095	6.21907	4.96596	6.16614	5.9706	4.35667	6.24947	5.72352	4.04314		200 mM	Bulk soil	-0.239748	0.0592409	-0.299037	-0.0122956	-0.268072	-0.00795443		Bulk soil	100 mM	Day 14	8.49804	5.45572	0.611873	3.30429	6.04965	3.03963	5.84779	6.06042	4.64557	5.29423	2.03031	1.0793	4.65723	0.306834	43.1191
200 mM	6.12699	6.12214	4.96812	6.09897	5.65177	4.35449	6.21759	6.0829	4.51746		200 mM	Bulk soil	-0.228115	0.0261737	-0.222316	0.0273472	-0.265977	-0.0044271		Bulk soil	200 mM	Day 14	8.5297	6.48756	0.805084	3.63335	4.55217	5.03003	4.94224	5.03801	4.16409	6.45763	2.15288	0.879906	3.74808	0.431972	43.1473
200 mM	6.15533	6.08535	4.63515	6.0026	5.92868	4.49955	6.20219	6.03628	4.82613		200 mM	Bulk soil	-0.224071	0.000126662	-0.213349	0.00789064	-0.281994	-0.0127391		Bulk soil	300 mM	Day 14	8.3687	6.45876	1.64824	3.50702	5.41445	4.15961	5.6057	5.06216	4.59998	4.14535	2.35954	0.962942	3.77376	1.3555	42.5783
300 mM	6.16359	6.28526	4.73813	6.07798	5.50065	4.14064	6.13131	5.97576	3.00355		300 mM	Bulk soil	-0.242104	0.0296335	-0.30054	-0.0301206	-0.270884	0.0110623		Rhizosphere	Control	Day 1	16.2453	5.12773	1.14323	2.87769	5.51067	5.76099	5.8301	4.57759	3.72391	2.22295	2.79737	0.566011	3.32695	0.531453	39.7581
300 mM	6.16737	5.92306	4.85253	6.17359	6.06309	4.3965	6.25786	5.82261	2.17041		300 mM	Bulk soil	-0.253294	0.0195468	-0.296872	-0.0245963	-0.241904	-0.00530624		Rhizosphere	100 mM	Day 1	11.9247	5.53728	0.634882	3.24508	5.77798	4.72021	6.23399	4.77321	4.1582	4.73236	2.24031	0.668006	3.59178	0.352222	41.4098
300 mM	6.27029	6.13264	4.65183	6.12653	6.07137	4.52546	6.32708	5.96737	4.16297		300 mM	Bulk soil	-0.213505	-0.037925	-0.287433	-0.0231529	-0.268381	-0.00925342		Rhizosphere	200 mM	Day 1	12.5835	5.51941	0.841751	3.12066	5.0895	4.87169	6.12719	4.40849	3.35369	4.18973	2.59373	0.644867	3.10449	0.273926	43.2774
300 mM	6.19799	6.09712	NA	6.1771	5.67588	2.50244	6.18565	5.06148	3.48792		300 mM	Bulk soil	-0.223084	0.00725334	-0.257723	-0.0106214	-0.26572	0.0133012		Rhizosphere	300 mM	Day 1	12.2611	6.0905	1.61962	3.48996	4.52808	4.92655	5.203	3.8808	3.43943	6.03617	2.36985	0.59866	2.73019	1.62534	41.2008
											Control	Rhizosphere	0.0488099	-0.374746	-0.0326441	0.037433	-0.23054	-0.0172776		Rhizosphere	Control	Day 7	16.3635	5.43569	0.656032	3.12698	5.00841	3.82131	5.40445	3.68325	3.19853	3.55124	2.2039	0.642931	2.61304	0.648978	43.6417
											Control	Rhizosphere	-0.185646	0.0720402	-0.277829	-0.0211922	-0.242969	-0.0431859		Rhizosphere	100 mM	Day 7	13.9935	4.65525	7.79846	3.13328	4.26111	4.09928	5.43559	3.65748	3.26433	3.1174	2.50385	0.761479	2.66468	1.01266	39.6416
											Control	Rhizosphere	-0.207977	0.018021	-0.268647	-0.0240678	-0.178775	-0.0727789		Rhizosphere	200 mM	Day 7	11.9463	4.85314	15.1032	2.84785	4.55331	3.26151	4.19453	3.6955	3.5654	3.12837	2.16485	0.589491	2.88749	2.63543	34.5736
Statistical test for Fig. 2a											Control	Rhizosphere	-0.187146	-0.0604681	-0.25894	-0.0161921	-0.190942	-0.0631524		Rhizosphere	300 mM	Day 7	12.4463	6.46804	11.2543	3.43466	4.05061	3.50154	3.99452	3.31169	3.76152	3.88773	2.36025	0.635369	2.62885	2.63317	35.6314
	Day 1			Day 7			Day 14				100 mM	Rhizosphere	-0.0585173	-0.309872	0.018999	0.125903	-0.234259	0.0240701		Rhizosphere	Control	Day 14	16.0758	6.28471	0.825087	4.15315	5.0346	2.89751	4.04875	4.94867	3.94065	5.71648	1.72501	0.874056	3.64498	1.03113	38.7994
Groups	Soil	Rh	Root	Soil	Rh	Root	Soil	Rh	Root		100 mM	Rhizosphere	-0.205334	0.0233848	-0.221136	0.0316418	-0.221992	-0.00970976		Rhizosphere	100 mM	Day 14	9.8861	7.08813	5.52815	4.28213	4.43287	3.23769	4.05737	4.59163	4.19027	7.34947	1.8998	0.809868	3.31707	1.02839	38.3011
Control vs. 100 mM	0.3765	0.9347	0.8705	0.6764	0.7362	0.0083	>0.9999	0.9348	0.0071		100 mM	Rhizosphere	-0.217875	0.0935614	-0.263453	-0.00851594	-0.137665	0.0490153		Rhizosphere	200 mM	Day 14	8.18748	7.24781	6.00022	3.98892	5.03248	3.23924	4.49338	4.83874	4.80037	7.08964	1.81476	0.784306	3.75962	1.36084	37.3622
Control vs. 200 mM	0.7896	0.7889	0.9923	0.9615	0.0809	0.0322	0.6378	0.9062	0.0041		100 mM	Rhizosphere	-0.215035	0.0645267	-0.208657	0.0323678	-0.236016	0.0210227		Rhizosphere	300 mM	Day 14	8.58912	9.64968	11.0394	4.70927	3.30248	3.64205	2.7917	3.12176	3.72956	4.74827	2.2638	0.594485	2.41313	10.423	28.9823
Control vs. 300 mM	0.4202	0.9993	0.9442	>0.9999	0.3312	0.5436	0.4983	0.1547	0.6067		200 mM	Rhizosphere	-0.0314863	-0.338017	0.0567258	0.130731	-0.252484	0.0193681		Root	Control	Day 1	16.5626	14.9553	4.99003	7.51843	1.81455	4.43751	1.54307	1.72695	2.49805	0.721658	5.76026	6.44982	1.33923	9.9575	19.725
100 mM vs. 200 mM	0.8765	0.985	0.9608	0.4058	0.3855	>0.9999	0.6676	0.9998	0.9892		200 mM	Rhizosphere	-0.17326	-0.0959902	-0.203207	0.0345627	-0.199381	0.0512468		Root	100 mM	Day 1	30.5806	12.6915	9.56507	9.05973	0.336133	4.42261	0.547633	0.565006	1.83778	0.762154	5.23235	4.78518	0.391274	2.23963	16.9834
100 mM vs. 300 mM	0.0299	0.9657	0.9987	0.6988	0.8771	0.7163	0.5271	0.3622	0.0627		200 mM	Rhizosphere	-0.214672	0.0424838	-0.164457	0.0794137	-0.206499	0.0403009		Root	200 mM	Day 1	22.0989	15.6542	10.2079	6.87586	0.220455	4.2673	0.504035	0.51666	1.69663	0.422457	5.75027	7.52459	0.311744	3.36703	20.5819
200 mM vs. 300 mM	0.107	0.8486	0.9904	0.9522	0.7984	0.9459	0.9947	0.404	0.0367		200 mM	Rhizosphere	-0.230695	0.0808791	-0.238321	0.0248854	-0.211858	0.033968		Root	300 mM	Day 1	32.3635	13.7893	11.9533	4.44387	0.244862	4.99882	0.578474	0.417014	1.47773	0.274802	4.12737	4.46526	0.26197	4.73685	15.8669
											300 mM	Rhizosphere	-0.0192475	-0.329722	0.0282618	0.118403	-0.15229	0.0637989		Root	Control	Day 7	20.433	49.657	5.00951	1.67433	0.130376	2.60623	0.415532	0.22607	0.408467	0.224785	3.05901	1.52405	0.196527	1.84645	12.5886
											300 mM	Rhizosphere	-0.0986641	0.0783426	-0.244355	0.00867979	-0.0979463	0.0818831		Root	100 mM	Day 7	27.2572	12.8002	17.2414	5.51237	0.153299	3.34308	0.46503	0.304675	1.10581	0.180239	7.15697	5.327	0.205255	4.17821	14.7693
											300 mM	Rhizosphere	-0.190896	0.0412547	-0.228436	0.0196364	-0.114063	0.0889422		Root	200 mM	Day 7	28.3069	12.7694	24.1013	4.40154	0.0966406	2.45724	0.262214	0.232478	1.51922	0.119618	3.65274	4.67119	0.143947	3.68856	13.577
											300 mM	Rhizosphere	-0.189578	0.0424492	-0.0939656	0.103639	0.0222651	0.132227		Root	300 mM	Day 7	14.6083	17.8062	32.7143	4.69392	0.0488392	2.78384	0.0990165	0.112397	1.39225	0.0642269	2.97852	10.1392	0.0762695	3.81883	8.66395
											Control	Root	0.443543	0.0142495	0.342728	-0.62367	0.458577	-0.400848		Root	Control	Day 14	21.9821	57.4141	2.29256	1.51908	0.0598652	1.69867	0.14354	0.123132	0.35715	0.0346946	2.21841	1.41023	0.0687089	3.72593	6.95184
											Control	Root	0.464931	0.0473689	0.417152	-0.324011	0.392338	-0.525671		Root	100 mM	Day 14	21.0494	15.1261	25.0925	5.87885	0.125943	3.08673	0.275501	0.285059	1.9881	0.551564	4.62504	4.47267	0.170923	4.0403	13.2313
											Control	Root	0.364521	0.0853237	0.354261	-0.58842	0.413021	-0.491594		Root	200 mM	Day 14	20.2483	20.1943	16.0006	6.71042	0.136788	4.00586	0.245979	0.314973	2.21441	0.218381	3.75268	9.93155	0.144588	5.14576	10.7355
											Control	Root	-0.219365	0.00768677	0.415044	-0.0247416	0.419935	-0.441906		Root	300 mM	Day 14	7.14316	13.7036	35.9977	4.53059	0.0158968	2.74709	0.0232338	0.0415762	1.35306	0.0195653	3.45694	13.9562	0.0281251	11.6218	5.3615
											100 mM	Root	0.419814	0.030338	0.497448	0.0574699	0.482229	0.0851836
											100 mM	Root	0.462086	0.0618371	0.429668	0.121227	0.404391	0.0305204
											100 mM	Root	0.494465	-0.0043642	0.405601	0.115951	0.463222	0.0450883		Statistical test for Fig. 2c
											100 mM	Root	0.456743	-0.00829674	0.475796	0.0517307	0.4766	0.0716997		Bulk soil	Day 1			Day 7			Day 14				Rhizosphere	Day 1			Day 7			Day 14				Root	Day 1			Day 7			Day 14
											200 mM	Root	0.390772	0.108055	0.476488	0.120328	0.408904	0.0700834			Control vs. 100 mM	Control vs. 200 mM	Control vs. 300 mM	Control vs. 100 mM	Control vs. 200 mM	Control vs. 300 mM	Control vs. 100 mM	Control vs. 200 mM	Control vs. 300 mM			Control vs. 100 mM	Control vs. 200 mM	Control vs. 300 mM	Control vs. 100 mM	Control vs. 200 mM	Control vs. 300 mM	Control vs. 100 mM	Control vs. 200 mM	Control vs. 300 mM			Control vs. 100 mM	Control vs. 200 mM	Control vs. 300 mM	Control vs. 100 mM	Control vs. 200 mM	Control vs. 300 mM	Control vs. 100 mM
											200 mM	Root	0.450794	0.0172974	0.450883	0.105649	0.504817	0.16206		o__Burkholderiales	0.408453	0.445838	0.445172	0.52691	0.383348	0.672376	0.268454	0.574917	0.231009		o__Burkholderiales	0.333595	0.40808	0.352623	0.516335	0.271763	0.434096	0.109974	0.053689	0.0642724		o__Burkholderiales	0.0233418	0.154776	0.272386	0.322041	0.278965	0.638034	0.986699
											200 mM	Root	0.425358	0.0100153	0.478423	0.142001	0.484232	0.112073		o__Rhizobiales	0.33243	0.356973	0.389176	0.0644301	0.683993	0.228905	0.393601	0.0222787	0.0103328		o__Rhizobiales	0.741739	0.666305	0.352573	0.540753	0.488854	0.654881	0.184967	0.157194	0.00200205		o__Rhizobiales	0.594063	0.882819	0.442001	0.0398824	0.041254	0.0457408	0.00549932
											200 mM	Root	0.526153	0.086183	0.432875	0.14857	0.423756	0.020954		o__Pseudomonadales	0.721637	0.866966	0.297877	0.0742828	0.15646	0.0219832	0.542628	0.394398	0.162569		o__Pseudomonadales	0.363816	0.601494	0.486583	0.100617	0.0300146	0.0251133	0.0154144	0.0587152	0.0288531		o__Pseudomonadales	0.368149	0.0150528	0.276418	0.00928055	0.0090943	0.0226462	0.00724358
											300 mM	Root	0.430942	0.0134818	0.51148	0.0713845	0.515406	0.291385		o__Micrococcales	0.357923	0.26647	0.768284	0.0160144	0.797814	0.992735	0.15654	0.750294	0.557813		o__Micrococcales	0.840834	0.849148	0.60641	0.980231	0.663934	0.981998	0.817906	0.677839	0.228013		o__Micrococcales	0.548241	0.802327	0.120201	0.0502516	0.129664	0.00812443	0.0131285
											300 mM	Root	0.482215	-0.0286621	0.459669	0.0468395	0.477401	0.26351		o__Tistrellales	0.00175535	0.041791	0.805916	0.149042	0.0290508	0.586846	0.0576063	7.01562e-05	0.000320561		o__Tistrellales	0.949704	0.677256	0.433054	0.60486	0.688644	0.454659	0.312528	0.917751	0.117479		o__Tistrellales	0.388707	0.358148	0.355528	0.632323	0.649112	0.251704	0.28463
											300 mM	Root	0.481791	0.00539865	0.493088	0.0916051	0.48395	0.170294		o__Sphingomonadales	0.920907	0.736085	0.451004	0.502173	0.809323	0.687432	0.757803	0.00759541	0.0847597		o__Sphingomonadales	0.621947	0.616176	0.667032	0.720601	0.764189	0.921411	0.275969	0.00557011	0.0105929		o__Sphingomonadales	0.98974	0.920195	0.667059	0.484831	0.9511	0.755944	0.0492786
											300 mM	Root	NA	NA	0.414842	0.0579398	0.502941	0.26452		o__Gemmatimonadales	0.82406	0.732481	0.0153441	0.0618116	0.274509	0.831095	0.731824	0.00310864	0.274329		o__Gemmatimonadales	0.724124	0.700071	0.487024	0.889217	0.199527	0.189503	0.984936	0.0757653	0.0301902		o__Gemmatimonadales	0.403117	0.376766	0.368182	0.689953	0.570581	0.233618	0.269182
																				o__Solirubrobacterales	0.310072	0.644994	0.500242	0.139935	0.0708666	0.391881	0.193556	0.00295473	0.00419354		o__Solirubrobacterales	0.93418	0.829786	0.48935	0.988913	0.94277	0.645546	0.569477	0.832131	0.105487		o__Solirubrobacterales	0.386796	0.364157	0.32289	0.377605	0.869089	0.314686	0.213991
																				o__Propionibacteriales	0.042159	0.129771	0.655606	0.722669	0.571361	0.350729	0.603243	0.0566293	0.375258		o__Propionibacteriales	0.887359	0.698119	0.690172	0.911879	0.854921	0.795688	0.560794	0.0943641	0.968541		o__Propionibacteriales	0.462555	0.303481	0.143525	0.0062627	0.078561	0.00839736	0.02064
																				o__Bacillales	0.722854	0.92967	0.735705	0.409251	0.806812	0.960765	0.100937	0.109073	0.10559		o__Bacillales	0.285635	0.268451	0.0740046	0.752133	0.714634	0.954155	0.371492	0.360119	0.282871		o__Bacillales	0.977473	0.576734	0.416485	0.836759	0.44561	0.246706	0.320104
																				o__Xanthomonadales	0.610433	0.408747	0.92128	0.188998	0.0773024	0.413528	0.73007	0.810504	0.299548		o__Xanthomonadales	0.520015	0.763387	0.538482	0.411604	0.856254	0.458008	0.504834	0.605445	0.0265913		o__Xanthomonadales	0.734636	0.95701	0.335145	0.0451819	0.597355	0.872397	0.0394679
																				o__Streptomycetales	0.38433	0.781601	0.192054	0.904905	0.795916	0.274118	0.403332	0.0120265	0.0368094		o__Streptomycetales	0.790977	0.813536	0.983458	0.672812	0.634595	0.781114	0.63644	0.0206866	0.0745113		o__Streptomycetales	0.841129	0.643681	0.556896	0.00708235	0.0758337	0.0110187	0.0336952
																				o__Gaiellales	0.090919	0.355346	0.331792	0.132591	0.104585	0.716786	0.402867	0.000942499	0.00107328		o__Gaiellales	0.985175	0.735618	0.485165	0.942123	0.882664	0.885998	0.504525	0.84948	0.156958		o__Gaiellales	0.399924	0.366576	0.340764	0.796713	0.568916	0.218857	0.201073
																				o__Flavobacteriales	0.756369	0.284389	0.144901	0.145946	0.00240412	0.189934	0.217809	0.0694969	0.151335		o__Flavobacteriales	0.397373	0.174465	0.354771	0.54016	0.179574	0.16348	0.961325	0.323164	0.0738954		o__Flavobacteriales	0.434217	0.525993	0.569434	0.461597	0.192772	0.404773	0.794227
[truncated: 2 more columns]

## Sheet: Fig. 3
Fig. 3a
Root	Log2 fold change			Relative abundance
Genus	100 mM	200 mM	300 mM	Control	Control	Control	Control	100 mM	100 mM	100 mM	100 mM	200 mM	200 mM	200 mM	200 mM	300 mM	300 mM	300 mM	300 mM
Micavibrionales_n	2.49279	4.95439	4.6702	8.8131e-05	0	3.45578e-05	0	0.000292434	9.50887e-05	0.000227043	7.6009e-05	0.000697512	0.000656102	0.00178315	0.000667111	0.000267791	0.00110689	0.00134346	0.000405606
Pseudomonas	3.51068	2.91761	4.09238	0.0382929	0.0110515	0.0214259	0.0169784	0.324289	0.162411	0.221511	0.291925	0.0647524	0.290502	0.219194	0.0885752	0.495771	0.676998	0.10523	0.218825
Arsenicitalea	2.72263	3.64644	3.10762	2.20327e-05	2.45044e-05	0	0	8.35527e-05	9.50887e-05	0.000103201	2.53363e-05	0.000209254	2.52347e-05	0.000133071	0.000215197	8.92638e-05	0	0.000244266	6.76011e-05
Paracoccus	2.69531	2.55303	3.94098	0.000110164	2.45044e-05	0.000138231	6.27668e-05	0.000605757	0.000451671	0.000103201	0.00101345	0.000697512	0.000176643	0.000665354	0.000430394	0.00118275	0.000179496	0.00300447	0.000788679
Cellulosimicrobium	3.23434	3.51107	2.18365	8.8131e-05	2.45044e-05	6.91157e-05	9.41501e-05	0.000731086	0.000285266	0.000516007	0.00106413	0.000418507	0.000479459	0.00162346	0.000624072	8.92638e-05	8.97478e-05	0.000488532	0.000585876
AKYH767_n	-1.4806	-1.52187	-3.35311	0.00024236	0.000343062	0.000276463	0.000345217	0.000104441	0.000261494	4.12805e-05	2.53363e-05	6.97512e-05	5.04694e-05	0.000106457	0.000193678	2.23159e-05	0	7.32798e-05	2.25337e-05
Acidovorax	-1.03527	-1.96519	-3.37489	0.0623306	0.0561641	0.0354563	0.0588125	0.00996365	0.028907	0.03127	0.033672	0.0133225	0.00643484	0.0075318	0.0272009	0.00368213	0.00499596	0.00786536	0.00396593
S15-21_n	-1.64335	-0.933649	-4.22804	0.000154229	7.35132e-05	0.000207347	0.000125534	2.08882e-05	7.13165e-05	6.19208e-05	2.53363e-05	0.000116252	0	2.66141e-05	0.000150638	0	2.99159e-05	0	0
Alphaproteobacteria_n	-2.61016	-2.5319	-4.69771	0.0109503	0.0132079	0.0079483	0.00342079	0.00125329	0.000832026	0.00218787	0.00154552	0.00116252	0.000681336	0.0024485	0.0018507	0.000446319	0.000329075	0.000390825	0.000202803
Ensifer	-3.12987	-3.48048	-4.75697	0.395355	0.670685	0.650759	0.505806	0.100221	0.0456426	0.0691036	0.038942	0.0643571	0.0518573	0.0492362	0.0336784	0.0158666	0.00819697	0.0383742	0.019762
Fig. 3b
Rhizosphere	Log2 fold change			Relative abundance
Genus	100 mM	200 mM	300 mM	Control	Control	Control	Control	100 mM	100 mM	100 mM	100 mM	200 mM	200 mM	200 mM	200 mM	300 mM	300 mM	300 mM	300 mM
Erythrobacter	3.84916	3.80522	6.49278	0	0	0	3.25076e-05	3.20472e-05	0.000116442	0	0.00032	0.000149065	8.90313e-05	0.000152468	6.38712e-05	0.000621375	0.000682215	0.000468435	0.00115554
Pseudonocardiaceae_n	3.43236	3.77168	3.93839	0	0	0	3.25076e-05	0.000128189	7.76277e-05	7.40083e-05	7.11111e-05	7.45323e-05	0.000133547	7.6234e-05	0.000159678	0.000155344	0.000213192	7.20669e-05	5.77768e-05
Pseudomonas	3.07708	3.28163	3.996	0.0051767	0.0048702	0.00906024	0.00614394	0.0310537	0.0246468	0.132364	0.0250311	0.0162108	0.127226	0.0599962	0.0421231	0.0579432	0.0992197	0.0795979	0.166137
Rhodobacter	2.47321	2.52211	4.20234	0	0	3.92218e-05	0	3.20472e-05	7.76277e-05	3.70041e-05	7.11111e-05	0.000149065	0	7.6234e-05	0	0.000155344	0.000213192	0.000180167	0.00017333
Rhodospirillales_n	2.91181	1.31764	2.70046	0	4.34839e-05	0	0	0	0	0.000185021	0.000142222	0	4.45157e-05	0	6.38712e-05	0.000103563	8.52769e-05	3.60334e-05	5.77768e-05
Polyangiaceae_n	-2.05655	-1.60693	-1.84144	0.000414136	0.000565291	0.00086288	0.000780183	0.000160236	7.76277e-05	3.70041e-05	0.000355556	0.000447194	0.000133547	0.000152468	0.000127742	5.17813e-05	0.000341108	0.000252234	8.66651e-05
Noviherbaspirillum	-1.51581	-1.46454	-2.7781	0.00521121	0.00882724	0.0130217	0.0158637	0.00259582	0.00399783	0.00610568	0.00231111	0.00122978	0.00885862	0.00278254	0.00268259	0.00160522	0.00149235	0.0015134	0.00164664
Parachlamydiaceae_n	-3.3332	0	-3.4829	0.000103534	4.34839e-05	7.84437e-05	9.75229e-05	3.20472e-05	0	0	0	0	4.45157e-05	7.6234e-05	6.38712e-05	0	0	0	2.88884e-05
Patescibacteria_n	-2.07188	-1.08301	-4.01873	0.000103534	0.000130452	3.92218e-05	0.000195046	0	3.88138e-05	3.70041e-05	3.55556e-05	7.45323e-05	4.45157e-05	3.8117e-05	6.38712e-05	0	0	0	2.88884e-05
Acidovorax	-2.43251	-3.73833	-3.27942	0.0125966	0.0250467	0.0332993	0.0244783	0.00128189	0.00593852	0.00732682	0.00312889	0.00163971	0.000979345	0.00194397	0.00258679	0.00217481	0.00302733	0.00190977	0.00271551
Fig. 3c
Bulk soil	Log2 fold change			Relative abundance
Genus	100 mM	200 mM	300 mM	Control	Control	Control	Control	100 mM	100 mM	100 mM	100 mM	200 mM	200 mM	200 mM	200 mM	300 mM	300 mM	300 mM	300 mM
Bacteriovoracaceae_n	3.21464	5.06319	4.55793	0	0	3.67296e-05	0	0	0.000113477	0.000141388	8.61079e-05	0.000137574	0.000701159	0.000103708	0.000285535	0.000300041	0.000166279	0.000267134	0.000131694
Longispora	7.13456	1.99693	3.0538	4.23819e-05	4.07465e-05	0	0	9.13534e-05	0	0.0114171	0.000172216	5.50297e-05	0.000110709	5.18538e-05	0.000114214	0.000150021	2.77131e-05	2.96815e-05	0.00048288
OPB41_n	2.89785	2.64668	2.5097	0	0	0	3.20801e-05	0	7.56515e-05	0.000106041	5.74053e-05	5.50297e-05	3.69031e-05	5.18538e-05	5.7107e-05	3.75052e-05	2.77131e-05	2.96815e-05	8.77963e-05
Anaerovorax	2.96731	1.8715	2.56136	0	0	3.67296e-05	0	4.56767e-05	0.000113477	7.06939e-05	5.74053e-05	8.25446e-05	0	5.18538e-05	0	0	5.54262e-05	2.96815e-05	0.000131694
Tessaracoccus	2.3766	2.81436	1.9968	0	4.07465e-05	0	0	4.56767e-05	3.78258e-05	7.06939e-05	5.74053e-05	0.000192604	3.69031e-05	0	5.7107e-05	0	0	0.000118726	4.38982e-05
Thalassobaculales_n	0	-1.70688	0	0.000127146	0.000122239	0.000220378	9.62402e-05	0.00013703	3.78258e-05	0.000176735	2.87026e-05	2.75149e-05	3.69031e-05	5.18538e-05	5.7107e-05	3.75052e-05	0.000138566	0.000118726	4.38982e-05
KD3-93_n	0	-2.38364	0	0.000127146	0.000162986	0.000183648	0.0001604	0.00013703	0.000113477	0.000176735	0.000114811	2.75149e-05	3.69031e-05	0	5.7107e-05	7.50103e-05	5.54262e-05	8.90446e-05	0.000131694
mle1-27_n	0	-1.35322	-1.68308	0.000550964	0.00069269	0.00121208	0.000577441	0.000365414	0.000302606	0.000247429	0.000602755	0.000275149	0.000258322	0.000311123	0.000342642	0.000337546	0.000193992	0.000237452	0.000175593
PB19_n	0	-1.90911	-1.80165	0.000127146	8.1493e-05	0.000146918	0.00012832	4.56767e-05	0.000113477	0.000106041	0.000143513	5.50297e-05	7.38062e-05	0	0	3.75052e-05	2.77131e-05	2.96815e-05	4.38982e-05
Desertibacter	-1.24824	-3.2232	-2.05141	8.47637e-05	0.000122239	7.34592e-05	6.41601e-05	4.56767e-05	0	7.06939e-05	2.87026e-05	0	3.69031e-05	0	0	0	8.31393e-05	0	0
Fig. 3d					Fig. 3e						Fig. 3f
Relative abundance of Pseudomonas					Relative abundance of Pseudomonas						Relative abundance of Pseudomonas
Control	100 mM	200 mM	300 mM		Control	100 mM	200 mM	300 mM			Control	200 mM
0.0051767	0.0310537	0.0162108	0.0579432		0.00299183	0.0114076	0.0128966	0.070136			0.11058	0.271655
0.0048702	0.0246468	0.127226	0.0992197		0.00354744	0.0106939	0.0496249	0.0400856			0.112396	0.272217
0.00906024	0.132364	0.0599962	0.0795979		0.00664228	0.0532051	0.0255175	0.0320808			0.121733	0.204201
0.00614394	0.0250311	0.0421231	0.166137		0.00505749	0.00973235	0.0185432	0.0245206
Fig. 3g
	Root				Rhizosphere
Pseudomonas OTU	Control	100 mM	200 mM	300 mM	Control	100 mM	200 mM	300 mM
OTU2242	0	5.88927e-05	6.31292e-05	0.000104222	0	0	0	7.22209e-06
OTU2567	0	4.72144e-05	0.000122624	9.95213e-05	0	0	0	0
OTU2505	0	5.16007e-06	1.29622e-05	7.18032e-05	0	9.25104e-06	0	0
OTU2396	0	0	0	0	0	0	0	0
OTU2542	8.63946e-06	3.79343e-05	0.00013509	7.13844e-05	0	0	0	0
OTU2014	0	2.14852e-05	1.84299e-05	4.34894e-05	0	0	0	0
OTU3717	0	0	0	0	0	0	0	1.80167e-05
OTU3808	0	0	0	0	0	0	0	0
OTU4227	0.00153368	0.0679686	0.0236945	0.0248001	0.002758	0.0440163	0.0568599	0.075357
OTU3272	0	1.78282e-05	6.65354e-06	1.72646e-05	0	0	0	1.29453e-05
OTU2460	0.000469041	0.00451163	0.00659762	0.00811075	0.000460318	0.00190666	0.00148041	0.00861698
OTU1540	0.00156189	0.00404133	0.00323366	0.00355924	0.00123243	0.00349805	0.00173712	0.00387139
OTU1913	2.26507e-05	0.00114014	2.52347e-05	7.47898e-06	1.0871e-05	0	0	0
OTU2920	0	0	0	0	1.0871e-05	0	0	1.06596e-05
OTU4384	0.000104887	0.00164814	0.000107934	0.00147569	0.000343559	0.000727023	0.000101518	0.003988
OTU2139	6.1261e-06	2.19382e-05	0	2.23159e-05	0	0	0	0
OTU2108	2.98786e-05	6.48467e-05	5.52654e-05	5.71295e-05	0	0	0	0
OTU2336	0.0159304	0.16253	0.125689	0.328131	0.00138734	0.00261178	0.000690519	0.00684596
OTU2359	0	0	1.99606e-05	0	0	0	0	7.22209e-06
OTU2493	1.72789e-05	5.94304e-06	1.16886e-05	0	0	0	0	9.00836e-06
OTU1839	0.00098727	0.00359907	0.00334519	0.00543453	3.15474e-05	2.82055e-05	0	0.000213453
OTU2525	0.00126539	0.0043081	0.00257314	0.00219231	7.78307e-05	0.000476617	0.000509932	0.00175758
OTU2361	0	5.94304e-06	4.33378e-05	7.47898e-06	0	0	0	0
OTU2480	0	0	0	0	0	0	9.52925e-06	9.00836e-06

## Sheet: Fig. 4
Fig. 4a
	Treatments	Root length (cm)
Control	Mock	12.5	9.4	11.6	14	16.3	18.5	15.3	15.3	9.7	19.4	14.5	15.7	14.8	17.6	14	15.8	13.8	11.4	13.5	18.7
	XN05-1	16	17.8	13.8	11.2	11.5	12.8	19	13	17.3	20	14	19.2	13.4	13.2	17.6	24.2	22.2	12.5	14.8	20.5
	YE17	15.2	17.6	15.2	15.7	21	15.6	20.7	22.2	19.5	14.7	15.3	17.2	16.8	21.8	15.7	23.5	17.2	15.6	12.6	12.3
Salt stress	Mock	10.8	10.6	13.4	8.7	11.3	9.4	7.7	13.2	9.7	8	10.2	10.5	11.8	13.6	7.2	7.8	11	6.3	12.3	12.4
	XN05-1	13.6	9	16.7	12.8	10	11	13.5	9.2	9.4	11.4	12	12	8.2	8.4	10.3	13.2	12.6	10.5	11	17.5
	YE17	11.6	11.5	13.5	13.2	14.2	9	9.1	10.8	10.2	11.7	16.3	12.8	9.7	10	9.5	15	15.2	17.6	11	10
Fig. 4b
	Treatments	Plant height (cm)
Control	Mock	14.5	22.8	12.8	14.5	15.3	17	14.6	14.8	18.2	17	10.3	15.5	13	25.8	16.5	15.7	16	24.6	12	17.3
	XN05-1	16.6	16.3	17.9	23.6	11.5	14.5	14.2	24.6	20.3	15	15.5	13	11.8	15.5	13.6	18.4	17	13.2	13.5	12.2
	YE17	15	19.3	12	15	18.5	17.3	13.5	13.6	13.6	11.3	12.6	15.6	11.6	12.6	18.7	12.2	12.4	18.7	14.6	23.5
Salt stress	Mock	7	6.6	6.1	8	7.8	5.8	6.1	6	7.8	6.2	6.8	8.6	5	7	6	5	5.6	5	6.6	5.2
	XN05-1	7.5	12.8	7	6.6	11.2	8	7.3	5.6	9	6.5	8.3	6	7	5.5	7.3	6	7.6	7.4	5.8	7.5
	YE17	7.3	8.3	9.2	7.8	14.3	13.6	7.6	13.4	7.7	8.7	8	10.3	7.6	7	6.7	6.1	7.2	7.1	6.2	10.6
Fig. 4c
	Treatments	Root fresh weight (g)
Control	Mock	0.0977	0.1855	0.1426	0.1625	0.203	0.1278	0.1925	0.152	0.162	0.0935	0.0968	0.1273	0.1817	0.105	0.1933	0.138	0.0876	0.087	0.108	0.1213
	XN05-1	0.1856	0.1845	0.1858	0.1689	0.1477	0.1375	0.1544	0.1597	0.232	0.1353	0.1276	0.2062	0.2104	0.175	0.2692	0.1415	0.1467	0.1901	0.146	0.1478
	YE17	0.1692	0.133	0.1185	0.177	0.1946	0.1087	0.2278	0.1332	0.1918	0.1455	0.1494	0.1487	0.1499	0.162	0.2528	0.2086	0.1528	0.2164	0.1829	0.1312
Salt stress	Mock	0.0812	0.104	0.0743	0.0648	0.0778	0.1182	0.0731	0.032	0.0829	0.0621	0.0454	0.0833	0.0528	0.0682	0.063	0.0681	0.0434	0.0384	0.0421	0.0653
	XN05-1	0.113	0.1253	0.067	0.0971	0.0932	0.0791	0.0613	0.1048	0.1135	0.0912	0.0712	0.0998	0.0872	0.0659	0.0746	0.0591	0.0999	0.0847	0.0674	0.0628
	YE17	0.0634	0.077	0.1045	0.1048	0.0849	0.0791	0.0819	0.102	0.0964	0.076	0.0767	0.1108	0.104	0.1025	0.0498	0.0757	0.0641	0.0909	0.0783	0.0903
Fig. 4d
	Treatments	Shoot fresh weight (g)
Control	Mock	0.1301	0.105	0.0895	0.1126	0.2025	0.1272	0.1055	0.1186	0.1232	0.1066	0.1122	0.1355	0.1545	0.1004	0.1785	0.1413	0.126	0.1268	0.132	0.1222
	XN05-1	0.1775	0.1142	0.1278	0.1279	0.183	0.1294	0.0957	0.1298	0.1216	0.1638	0.1356	0.101	0.1455	0.109	0.1512	0.103	0.1446	0.1664	0.116	0.1111
	YE17	0.1373	0.1564	0.088	0.18	0.1977	0.098	0.1457	0.1005	0.121	0.1157	0.1187	0.1218	0.0875	0.1107	0.1166	0.1673	0.1016	0.1732	0.1183	0.0921
Salt stress	Mock	0.0835	0.0935	0.0856	0.0701	0.0933	0.1114	0.0651	0.0848	0.1169	0.068	0.0606	0.0905	0.0761	0.099	0.0995	0.0905	0.0952	0.0732	0.0737	0.1109
	XN05-1	0.1298	0.129	0.081	0.1191	0.1143	0.1142	0.0971	0.1319	0.1376	0.1346	0.0888	0.103	0.131	0.1013	0.1161	0.0942	0.1104	0.108	0.0909	0.0991
	YE17	0.1	0.092	0.1221	0.1405	0.1206	0.0892	0.1004	0.118	0.1223	0.1188	0.1038	0.1148	0.12	0.1157	0.0815	0.1008	0.0858	0.0933	0.0759	0.0749

## Sheet: Fig. 5
Fig. 5a											Fig. 5b
		Gene abundance											Expression level
Function	Fold change	Control	Control	Control	Control	Salt	Salt	Salt	Salt		Function	Fold change	Control	Control	Control	Salt	Salt	Salt
N	1.17562	2583.15	2686.36	2946.85	2900.13	2971.49	3310.76	3100.42	3686.11		N	2.48648	5173.42	6843.47	7450.19	18030.4	14133.2	16240.9
K	1.06907	33948.8	34239.6	34325.9	33983.2	35858.5	36132.6	35991	37943		B	2.42241	248.316	290.584	250.717	365.357	944.942	602.472
U	1.06225	9470.9	9740.83	10010.2	10067	10084.8	10503.2	10142.8	11003.7		J	2.04543	33521.6	26585.3	37209.4	71255	70033.8	57764.5
D	1.05434	5128.25	5185.47	5223.49	5254.32	5424.67	5473.49	5410.31	5612.95		D	1.96814	1303.9	1748.62	1832.16	3058.07	3543.11	3012.53
F	1.04492	14640.7	15009.1	14972	15020	15525.6	15430.8	15545.6	15819		A	1.88525	65.5124	115.241	88.3145	185.234	144.747	177.28
H	1.04393	18935.7	19520.1	19683.6	19516.2	20119.2	20062.8	20121.7	20763		U	1.82493	4859.7	5331.48	6457.37	10098.5	9892.35	10391.5
P	1.04345	39813.4	40846.3	41203.9	41269.5	42088.7	42623.9	42205.6	43303.7		F	1.82214	3144.1	3907.63	4375.78	7210.13	7687.88	5924.51
J	1.04302	29946.1	30450.7	30601.3	30492.6	31575.4	31512.5	31464.2	32165.1		C	1.77566	16205.8	18698.7	20614.6	32839	36473.5	29270.5
G	1.04216	45079.2	45727.6	45566.7	45572.4	47001.7	47104.4	47353.2	48157.2		L	1.775	5589.54	9924.64	7411.06	10017.2	19282.4	11392.8
I	1.03616	26039.9	26383	26522.6	26552.8	27341.9	27020.5	27200.6	27749.8		O	1.76396	9288.71	10434	12164.2	16837.2	22999.8	16410.3
M	1.02794	37391.7	38851.2	38789.6	39011	39350.8	39607.6	39241.5	40148.1		Z	1.736	398.983	476.347	407.361	776.204	667.301	783.243
E	1.02773	67223.2	68495.9	68068.1	68441.5	70040.2	69513.5	69992.2	70231.3		G	1.63554	6780.94	9375.24	8433.85	13282.7	14342.9	12592.4
S	1.02226	209084	210678	211248	210259	213348	215004	213227	218417		E	1.62113	11030.9	16729.6	14934.7	24204.7	24554	20455.8
O	1.02203	27662.2	28458.9	28387.3	28652.2	28838.7	28897.4	28793.6	29123.6		K	1.59994	10647.8	15061.1	13652.6	19432.8	23843.9	19699.4
C	1.01341	55123.9	56351.2	55695.3	56024.6	56837.8	56197.6	56775	56377.2		T	1.59661	7200.81	10679.6	9184.12	14468.5	15103.6	13639.4
Q	0.996684	19627.7	20120	20214.4	20403.7	20266.3	20022.5	20081.2	19729.3		M	1.55024	9735.84	11875.7	12265.9	17179.4	19224.7	16113.8
T	0.987174	46050.4	47596.8	47761.8	48637.6	46744.4	47067.4	46957.6	46839.7		H	1.54851	4634.02	6890.01	6178.04	9499.61	9892.47	8019.74
A	0.982406	108.921	80.5446	86.5845	79.9126	82.5193	86.9709	83.0348	97.1748		P	1.52626	6151.31	9663.43	8121.67	12102.6	12802.3	11628.2
V	0.980577	16789	17573.2	17199.8	18018.5	17117.3	17260.9	17264	16586.8		I	1.2374	7767.22	12725.5	10538.3	13388.7	14075.5	10933.5
L	0.965479	48357.5	45194.4	45336.3	44564.5	44637.9	44125.1	44458.1	43898.6		S	1.22801	30934.1	40112	38507.2	44496.7	49947.7	40088.3
B	0.956942	428.289	415.468	416.627	435.523	414.636	407.023	406.849	394.377		Q	0.984383	4981.94	8577.32	7182.04	6488.62	7286.46	6642.3
Z	0.854035	212.905	197.656	222.475	246.643	188.527	199.626	184.131	178.992		V	0.818247	1126.53	2139.64	1387.97	1119.38	1585.75	1103.09
Fig. 5c									Fig. 5d									Fig. 5e								Fig. 5f
Bacterial chemotaxis KOs	Function	Control	Control	Control	Salt	Salt	Salt		Flagellar assembly KOs	Function	Control	Control	Control	Salt	Salt	Salt		Genus	Control	Control	Control	Salt	Salt	Salt		Genus	Control	Control	Control	Salt	Salt	Salt
K03406	mcp	101.037	69.0975	120.741	716.724	545.322	526.358		K02406	fliC	691.847	621.416	640.588	3222.3	1821.92	2103.18		Pseudomonas	348.132	308.39	451.9	1908.57	1158.24	1260.26		Pseudomonas	980.377	958.524	1071.87	5301.59	3060.64	3467.11
K03408	cheW	75.4849	47.1878	94.5229	408.331	263.312	349.07		K02403	flhD	123.445	144.598	68.4337	749.555	785.951	633.009		norank	49.3888	19.077	69.852	553.829	481.764	629.602		norank	290.342	192.614	413.692	2191.48	1989.82	2525.39
K03415	cheV	95.0369	57.8247	59.0597	271.162	209.004	255.171		K02398	flgM	97.8307	174.592	170.366	698.819	594.8	562.674		Limnobacter	0	8.18386	11.9947	114.134	201.067	168.281		Cellvibrio	115.163	87.5542	146.171	642.481	710.87	619.923
K03414	cheZ	32.2803	42.797	50.1063	254.964	162.888	171.819		K02408	fliE	47.7495	8.08946	56.9417	365.179	275.418	423.966		Cellvibrio	8.35257	16.1045	12.1478	111.066	92.7373	73.0051		Rubrivivax	50.3399	65.0877	52.5487	421.16	593.663	263.137
K03413	cheY	19.1543	9.01256	33.1197	174.432	141.144	199.802		K02392	flgG	41.1435	55.1098	66.492	320.332	266.673	306.417		Schlegelella	2.46011	2.41979	13.2986	87.2021	46.999	49.894		Schlegelella	30.4163	73.9678	57.4465	462.704	212.111	273.644
K03407	cheA	10.0021	27.4433	27.4459	113.483	68.9927	101.666		K02409	fliF	25.4945	75.9695	54.1034	291.822	231.505	300.59		Hydrogenophaga	0	2.36229	6.93516	28.9628	29.341	19.7813		Rhodococcus	0	1.49676	23.2257	148.881	324.798	282.668
K03776	aer	0.448263	15.6201	5.19416	55.8913	79.1416	70.275		K02387	flgB	25.3242	16.9661	40.3295	226.647	289.079	296.538		Rhodococcus	0	0	1.68325	20.0764	32.4186	32.8828		Limnobacter	6.19486	1.97052	7.15237	56.9589	244.823	164.21
K02556	motA	0	13.1092	7.42279	64.9677	74.3782	61.8994		K02407	fliD	42.9886	30.9642	61.4151	323.576	189.649	226.461		Methylobacterium	0.405899	3.05347	4.13907	18.5711	23.3753	21.4193		Methylophaga	5.96285	5.71522	1.48822	38.2784	27.7608	154.151
K00575	cheR	8.32715	12.1211	10.3027	62.5952	26.4629	28.344		K02422	fliS	52.0591	26.0097	51.9144	263.536	222.496	212.678		Nematostella	13.0884	3.80799	3.5769	9.59463	17.7082	19.6696		Marinagarivorans	23.2765	9.36802	4.83511	48.9525	70.8404	74.2423
K02557	motB	1.83239	1.329	14.864	39.356	40.3877	38.4743		K02410	fliG	21.9447	32.1434	44.2134	289.915	190.314	241.29		Haliangium	2.30021	0	3.24633	21.1988	6.88751	18.3424		Pelomonas	10.7218	9.95306	6.13308	35.8394	38.7724	46.4069
K03412	cheB	0	7.57436	12.5206	28.1138	22.41	19.3888		K02402	flhC	31.2324	13.492	37.9138	252.174	282.229	197.939		Others	6.96177	5.85785	36.7814	158.957	146.541	183.751		Others	42.4397	70.4522	78.4327	636.642	423.021	479.75
K03410	cheC	9.66255	0.151775	6.37346	22.3788	16.049	14.0586		K02417	fliN	21.3714	0.601261	75.1394	280.634	207.487	207.39
K10439	rbsB	4.22968	0	3.56443	15.4241	23.5354	16.6866		K02389	flgD	16.0731	6.99752	14.4436	204.446	184.007	300.328
K03411	cheD	0	0	1.30712	10.9611	4.66422	9.09294		K02416	fliM	28.135	33.2438	48.9308	211.565	148.983	159.77
K03409	cheX	0	0	0	4.56623	11.5477	2.12947		K02393	flgH	18.7263	8.37895	40.4929	173.407	174.73	199.546

## Sheet: Fig. 6
Fig. 6a											Fig. 6b							Fig. 6d										Fig. 6g
Compounds	Pearson correlation with Pseudomonas abundance	FDR adjusted P	log2(Fold change)	Control	Control	Control	200 mM	200 mM	200 mM			Rhizosphere		Root							Fresh weight (mg)											Fresh weight (mg)
Vanillylamine	0.966505	0.00466912	14.7945	9	9	9	257220	224690	285390		Treatments	PC1	PC2	PC1	PC2		Samples	Control	1 mM Xan.	Control+Pse	1 mM Xan.+Pse	Control	10 mM Xan.	Control+Pse	10 mM Xan.+Pse			XN05-1					YE17
3-Hydroxyanthranilic acid	0.965018	0.00215936	13.5179	9	9	9	95772	111140	109790		Control	-0.15572	-0.157117	-0.163267	-0.0409133		1	143.4	521	233.4	466.9	143.4	412.3	233.4	354.5		Samples	Mock	Wild-type	XN05-1ΔcheW1	XN05-1ΔcheW2	XN05-1ΔcheW3	Mock	Wild-type	YE17ΔcheW1	YE17ΔcheW2	YE17ΔcheW3
Tryptophol	0.966945	0.00198556	11.0127	9	9	9	18871	17040	19873		Control	-0.134163	0.0455915	-0.164112	-0.0565959		2	239.7	334.4	277.9	344.6	239.7	340.5	277.9	412.2		1	263.1	216.2	326.5	344.5	278.8	173.4	187.4	350.6	255.2	120.3
N-Cyclohexylformamide	0.967144	6.24806e-05	22.0623	9	9	9	38800000	39629000	39813000		Control	-0.165054	-0.0704934	-0.223822	0.0715331		3	284	201.5	237.4	266.2	284	271.6	237.4	252.7		2	262.8	382.5	193.6	281.9	280.3	298.3	198.9	266.1	251.4	273.8
Methyl L-pyroglutamate	0.965089	9.00049e-06	7.39492	100970	73654	68912	13563000	13753000	13672000		Control	-0.157897	0.0356156	-0.200417	0.116508		4	324	384.2	277.7	348.4	324	226.3	277.7	338.1		3	281.1	255.4	250.8	230.8	341.5	243.1	283.3	123	196.7	306.4
N1,N10-Bis(p-coumaroyl)spermidine	0.952301	1.95426e-05	4.24641	15596	8685.3	30129	344300	328700	359710		Control	-0.186028	0.055137	-0.23709	0.122052		5	273.7	264.6	363.2	423.3	273.7	357.9	363.2	368.7		4	201.2	296.2	165.5	332.5	290.3	162.9	227.2	213	230.4	351.3
9α-Hydroxysophoramine	0.96685	0.00332936	4.30437	11208	11270	17770	254680	295840	244700		Control	-0.122411	-0.060986	-0.220359	0.0544221		6	292.5	183	318	376.9	292.5	376.9	318	449.5		5	287.2	410.9	200.2	234.4	364.8	196.3	414	258.3	235.3	279.6
L-Valyl-L-Phenylalanine	0.965985	0.00525607	16.6914	9	9	9	857920	1087600	911990		1 mM Xanthine	-0.0931286	0.142958	-0.109011	-0.080611		7	376.9	190.1	360.2	312.1	376.9	305.7	360.2	373.3		6	268.5	241.9	214.6	233.8	284	309.3	427.3	310.5	175.2	219
N-benzoyl-L-tyrosine ethyl ester	0.967698	0.00136545	11.2441	9	9	9	22546	20219	22725		1 mM Xanthine	-0.112037	-0.0320403	-0.193932	0.0420695		8	358.9	249.8	261.5	370.3	358.9	320.1	261.5	436		7	299.5	302.3	279.2	358.9	415	300.9	233.8	209.5	291	473.3
L-Alanyl-L-Phenylalanine	0.964318	0.00587044	14.7162	9	9	9	207880	271950	246930		1 mM Xanthine	-0.0935611	0.0715111	0.0182999	-0.0939885		9	301.7	262.8	362.5	372.5	301.7	305.2	362.5	501.6		8	274.9	302.8	116.3	197.5	348	153.7	246.7	227.7	247	238.7
Glycyl-tryptophan	0.965862	0.00907733	12.8583	9	9	9	59876	79637	60984		1 mM Xanthine	-0.0377247	0.0123881	0.0949055	-0.251201		10	254.5	270.7	283	293.8	254.5	329.2	283	321.5		9	314.2	284.8	262.8	307.3	244.2	146.2	291.8	172.5	294.7	233
L-Arginine	0.967208	0.00303231	13.8805	9	9	9	139530	121280	146380		1 mM Xanthine	-0.00252799	0.0275015	-0.157793	-0.0668466		11	288.4	193.9	208.5	363.9	288.4	186.1	208.5	543.3		10	316.9	250.6	187	314.8	279.7	165.5	410.2	323	241	184.9
N-Ethylmaleimide (NEM)	0.965892	0.00139579	17.6165	9	9	9	1673400	1871400	1880900		1 mM Xanthine	-0.0774368	0.00830335	-0.141534	0.00231563		12	357	438	382.4	331.5	357	237.2	382.4	347.6		11	298.5	256.3	306.4	256.5	240.9	247.9	231.7	141	314.6	310.2
N-Acetyl-L-Tryptophan	0.96378	0.00514076	14.1923	9	9	9	148390	166760	190290		10 mM Xanthine	0.209396	-0.179441	0.369084	0.0909235		13	413.8	297.8	333	462.2	413.8	359.4	333	347.2		12	232.6	328.8	198.2	327	334.5	232	263.5	163.1	289.3	215.1
L-Proline	-0.962861	0.00952245	-5.44525	2125000	1895700	2621300	40633	72099	39714		10 mM Xanthine	0.118275	0.0026892	0.128431	0.00800479		14	332.1	237	417.9	423	332.1	513.1	417.9	471.7		13	219.7	295.8	226.8	317.2	233	231.8	261.9	236.7	256.1	227
N-Acetyl-L-Glutamine	0.966068	0.000651584	13.679	9	9	9	112760	118170	123200		10 mM Xanthine	0.17406	-0.0677674	0.293529	0.0726471		15	214.4	266	335.9	569.7	214.4	263.5	335.9	356		14	196.8	320.4	272.5	380	274.6	321.8	374.8	115.1	160.3	269.1
N-Isovaleroylglycine	0.965033	0.00229895	14.5177	9	9	9	190830	220870	221610		10 mM Xanthine	0.189306	0.0618259	0.33592	-0.0222224		16	233.6	457.3	292.2	291.3	233.6	288	292.2	302.2		15	222.3	394.2	263.5	264.8	301.6	186.7	234.2	238.2	160.9	204.1
L-Methionine	0.964953	0.00236561	11.6534	9	9	9	26360	31196	29415		10 mM Xanthine	0.345748	0.0441776	0.371951	0.14029		17	272.8	217.4	354.9	394.1	272.8	375.7	354.9	358.2		16	324.1	295.8	210.8	235	259	340.9	353.3	313.6	260.8	384.4
3-Hydroxy-3-methylpentane-1,5-dioic acid	0.966169	1.33844e-07	4.77414	78318	68921	134410	2540600	2611700	2554400		10 mM Xanthine	0.300903	0.0601464	0.199216	-0.108388		18	321.9	468.6	306.4	409	321.9	141.8	306.4	355.6		17	231.6	310.5	263.8	274.1	284.8	137.4	214.8	180.3	294.5	261.8
γ-Glutamylphenylalanine	0.971976	0.00638035	11.4462	9	9	9	28326	25610	21400								19	203	270.1	338.8	309.2	203	286.1	338.8	293.9		18	249.9	338.8	235.8	223	242.5	115.3	179.7	319.4	195.6	216.1
Naringenin-4'-O-glucoside	0.96288	0.00575066	12.156	9	9	9	34831	44550	43836								20	305.7	279.6	356.9	381.6	305.7	363.6	356.9	369.8		19	258.5	212.3	378.1	294.5	241.8	260	241.7	359.5	224.2	150.9
Pinocembrin (Dihydrochrysin)	0.966025	0.00422506	11.4469	9	9	9	23198	28383	23796		Fig. 6c						21	224.4	143	385.2	405.7	224.4	181.4	385.2	377.8		20	306	349.4	242.3	244.6	243.6	153.1	299.1	164.9	184.6	275.9
Kaempferol-3-O-galactoside (Trifolin)	0.968406	0.000397256	13.8828	9	9	9	141230	134390	132240			Pseudomonas Relative abundance					22	228.2	248.7	287.1	221.4	228.2	402.9	287.1			21	257.3	390.5	401.1	263.5	230.6	297.2	317.4	305.7	239.1	250.9
Garbanzol	0.966138	0.00016793	5.83986	24030	16377	25336	1219500	1264200	1281800		Treatments	Rhizosphere	Root				23				276		459.3				22	315.5	304.5	367.7	294.3	249.2	175.8	306.9	390	177.9	300.5
Apigenin-6-C-glucoside (Isovitexin)	0.967892	0.000266869	13.7331	9	9	9	123730	125280	118650		Control	0.011298	0.030189														23	248.5	259	271.2	201	383.5	258.2	267.6	310.4	239.4	199.1
Isomedicarpin	0.925886	0.000125308	4.45755	42424	77626	344290	3408200	3322300	3471700		Control	0.014816	0.011446														24	261.1	329.5	307.6	233.9	217.9	265.5	178.3	125.2	190	330.8
Genistein	0.949067	0.000503002	5.24311	86900	41062	199640	3947300	4037300	4422800		Control	0.004889	0.01552					Fig. 6e									25	262.8	207.4	280	268.1	235.8	138.7	417.6	159	233.7	202.5
Naringenin (5,7,4'-Trihydroxyflavanone)	0.9631	5.52692e-06	4.1857	10370	12988	20403	263620	258720	274020		Control	0.006741	0.011149					Strains	Diameter (cm)								26	238.1	309	196.2	282	237.2	221.8	341.6	180	279.2	141.7
Glycitein	0.965432	0.00689614	5.70914	12105	5167	11084	542500	413220	527710		Control	0.005778	0.024966					Wild-type	2.8	3	2.7	2.75	2.9	2.95			27	297	302.8	272.7	211.6	332	375.9	275.8	242.1	327.1	159.7
Daidzein	0.945656	4.65845e-05	4.15231	669600	289720	1040000	11160000	12258000	12133000		Control	0.005112	0.017595					XN05-1ΔcheW1	0.4	0.4	0.4	0.4	0.4	0.45			28	257.5	268.5	281.5	256.4	255.1	353.5	405.6	333.1	196.9	236.4
Chrysoeriol-7-O-glucoside	0.963154	0.00631875	14.3344	9	9	9	157080	194220	206470		1 mM Xanthine	0.015965	0.056488					XN05-1ΔcheW2	0.9	0.85	0.9	0.85	0.8	0.75			29	285.5	276.1	197.6	261.4	269.4	323.5	277.6	193.3	190.9	313.3
Eriodictyol-8-C-glucoside	0.916854	6.93849e-06	4.85368	61613	17470	246750	3034500	3154800	3231700		1 mM Xanthine	0.017891	0.022262					XN05-1ΔcheW3	2.15	2.25	2.1	2.2	2.15	2.2			30	196.2	228.5	219.5	298.7	234.3	343.2	270.8	251.7	343.7	322.7
Butin	0.963613	0.000299455	4.21134	12460	13923	19207	267330	289730	287460		1 mM Xanthine	0.020558	0.14872														31	289.7	349.5	189.4	266.4	287	238.3	358.1	168.1	327.7	256.1
3',4',7-Trihydroxyflavone	0.954467	8.43135e-06	5.30842	58862	32557	137770	2955300	2997600	3129200		1 mM Xanthine	0.041486	0.120754					Fig. 6f									32	254.6	267.6	234.1	313.6	354.7	298.1	377.2	228.7	372.4	318.4
Daidzein-4'-O-glucoside	0.939434	0.00438118	4.40828	446120	359820	1358500	13035000	17123000	15801000		1 mM Xanthine	0.030151	0.023929					Strains	Diameter (cm)								33	255	366	164.9	361.8	323.5	357.1	208.7	282.2	209.2	388.5
Apigenin	0.957665	3.44848e-06	5.48743	77051	41124	170040	4262500	4431000	4236500		1 mM Xanthine	0.016076	0.043005					Wild-type	2	1.7	1.6	1.7	1.8	1.7			34	192.8	326.5	217.2	268.1	332.1	346.7	213.4	191.3	210.7	308
pseudobaptigenin	0.965407	0.000816104	10.4987	9	9	9	12303	13213	13548		10 mM Xanthine	0.154647	0.354891					YE17ΔcheW1	0.4	0.5	0.5	0.5	0.5	0.4			35	180.9	271.8	191.3	223.7	255	325.4	181	226.4	233.7	228
9,12,13-TriHOME; 9(S),12(S),13(S)-Trihydroxy-10(E)-octadecenoic acid	0.965617	6.47819e-05	4.04578	35164	28575	51609	619880	664050	621140		10 mM Xanthine	0.154239	0.110383					YE17ΔcheW2	1	0.8	0.9	0.9	0.9	1			36	287.2	251.8	177.5	174.8	307	169	329.7	238.2	222.4	319.2
LysoPE 16:3	0.965315	0.00103197	11.268	9	9	9	20795	22656	23133		10 mM Xanthine	0.153906	0.292107					YE17ΔcheW3	2	1.7	1.7	1.8	1.8	1.8			37	254.8	298.6	197.7	263.8	294.3	226.2	302.6	291.3	253.6	222.5
9,10,18-Trihydroxystearic acid	0.96855	0.00657539	9.59893	9	9	9	7578.7	5843.8	7515.2		10 mM Xanthine	0.162462	0.37093														38	349.2	264.8	191.2	347.6	310.9	155.1	253.3	319.9	260.5	283.4
9,16-Dihydroxypalmitic acid	0.970994	0.0061442	12.6996	9	9	9	69145	53772	56690		10 mM Xanthine	0.235545	0.449791														39	225.8	394.2	307.5	303.8	403.5	215.1	262.6	282.5	269.5	215.5
Heptanoic acid	0.96814	0.00332664	14.9735	9	9	9	308810	256200	303640		10 mM Xanthine	0.187206	0.153795														40	198.7	320.8	215.2	242	253.5	288.6	487	227.5	278.8	414.5
Octanoic acid	0.967917	2.93794e-05	7.48708	8955.1	6006.6	11237	1547800	1582500	1569900																		41	156.6	376.9	305.2	201.2	247.2	259.5	225	277.4	253.8	339.3
Palmitoleic Acid	0.951503	0.00446921	4.46938	9547.2	3681	7764.2	140500	176210	148320																		42	269.2	312.1	301.1	216.4	318.7
Cis-10-Pentadecenoic Acid(C15: 1)	0.968451	1.27299e-05	4.62712	355900	403620	563260	10906000	11128000	10654000																		43	186.9	371.7	247	219.5	338.2
Tridecanoic Acid	0.965489	0.00100026	12.1055	9	9	9	37326	40031	41626																		44	188.6	298.6	237.5	252	271.3
Undecylic Acid	0.963261	0.000544037	4.78508	1035400	724250	934600	23692000	24732000	25859000																		45	111	231.2	197.1	232.2	271.5
1,18-Octadecanediol	0.962233	0.00597492	11.4056	9	9	9	20652	25905	26688
10-Undecenoic acid	0.96584	0.000757859	12.3384	9	9	9	44481	46433	48917
12-Hydroxydodecanoic acid	0.960305	0.0091677	9.9435	9	9	9	7167.3	9886.9	9531.9
2-Aminoethylphosphonate	0.9657	0.00452069	13.2856	9	9	9	81494	101650	86465
Octadeca-11E,13E,15Z-trienoic acid	0.968703	0.000194431	4.32058	141350	132990	148670	2808100	2891800	2752400
Dodecanoic acid (Lauric acid)	0.967738	8.61467e-05	5.86063	242730	146620	198690	11645000	11351000	11173000
Myristoleic acid	0.961832	0.00727044	11.1098	9	9	9	16500	21898	21271
9-Hydroxy-10,12,15-octadecatrienoic acid*	0.969222	0.0010288	10.8705	9	9	9	17583	17171	15795
Oleic acid	0.97348	0.0058084	8.3734	9	9	9	3419	2886.2	2648.6
9-Hydroxy-12-oxo-15(Z)-octadecenoic acid	0.955377	0.00268433	5.30234	96156	39323	95655	2739300	3296400	3085000
N-(2-Hydroxyethyl)eicosapentaenoic acid	0.967963	0.000259696	14.1096	9	9	9	163660	154790	158820
12-Oxo-phytodienoic acid	0.966741	0.000100612	10.9413	9	9	9	17351	17800	17939
Cytarabine	0.965028	0.00633345	5.26828	91174	98726	86115	3699800	3009200	3928600
6-Benzylaminopurine	0.97186	0.00818558	13.1714	9	9	9	94629	85615	68836
8-Azaguanine	0.964811	0.00441974	6.24589	19764	37066	38831	2554900	2101000	2604100
N7-Methylguanosine	0.960892	0.00445765	5.03521	15322	28300	39299	955270	784040	979710
Hypoxanthine	0.948311	0.00122253	6.8789	22891	87477	37004	5413000	5794200	6137600
Xanthine	0.967086	0.000739234	20.1498	9	9	9	10460000	9981500	10968000
Guanine	0.944824	0.00129597	6.86006	66641	194230	54141	11495000	12046000	13053000
5-Methyluridine	0.967074	2.72303e-05	11.3029	9	9	9	22503	22833	22880
8-Methyl-6-nonenoic acid	0.966579	0.00379183	12.7537	9	9	9	58238	69834	58404
2-Hydroxy-2-methyl-3-oxobutanoic acid	0.967119	0.00308353	13.6575	9	9	9	111200	129150	108540
5-Acetamidopentanoic Acid	0.964675	0.00816065	14.7311	9	9	9	209750	286050	238510
3-Hydroxy-3-Methyl-2-Oxopentanoic Acid	0.965506	0.00430645	12.7597	9	9	9	56469	70301	60480
3-Isopropylmalic Acid*	0.964243	0.006185	16.6511	9	9	9	783540	1025800	969350
2-Propylsuccinic acid*	0.964841	1.40891e-05	5.18855	25729	12772	25987	796320	764480	790940
2-Propylglutaric acid	0.971305	0.00614285	13.5671	9	9	9	123980	109530	94192
Hydroxypyruvic acid	0.969169	0.00161687	15.7547	9	9	9	533240	495620	463930
Shikimic acid	0.964636	0.00220918	12.6145	9	9	9	51242	58076	59997
Succinic acid*	0.965419	8.06503e-05	4.50989	2294100	1632000	2168900	45002000	47356000	46505000
Azelaic acid	0.963076	0.0012449	4.72291	685110	613750	718210	16534000	18365000	18368000
2-Hydroxyisocaproic acid	0.96697	0.000469017	5.93512	181900	115220	145760	9003600	9397400	8696900
3-Hydroxybutyric acid methyl ester	0.968126	0.00218924	16.2829	9	9	9	760970	651380	740400
Citraconic acid	0.968369	0.00125175	13.5096	9	9	9	106600	110420	97862
Methylmalonic acid*	0.959645	0.00180819	4.5098	2289900	1520500	2262100	42175000	47385000	48782000
2-Methylsuccinic acid	0.956208	0.00229457	4.033	75541	40480	78778	971690	1168200	1049000
Valproic Acid	0.963238	0.000797168	7.29187	10058	4013.8	11131	1293900	1265500	1389900
Diethyl malonate	0.968686	0.00196182	14.6323	9	9	9	245560	210490	229640
N-Methyl-4-aminobutyric acid	0.968041	0.000287893	11.3316	9	9	9	23849	22489	23249
3-Methacrylic acid	0.963928	0.00430134	14.2244	9	9	9	150020	179640	187150
trans-2-Butene-1,4-dicarboxylic Acid	0.969444	0.00147117	13.0656	9	9	9	82808	75867	72792
Triethyl citrate	0.962264	0.00450033	6.70087	9199.4	9457.3	10418	935330	946840	1142500
2-Isopropylmalic Acid	0.965899	0.00272044	16.7816	9	9	9	924270	1107700	1009800
5-Aminovaleric acid	0.967522	0.000175926	16.789	9	9	9	1033100	992100	1032200
Glutaric acid	0.967865	2.58787e-08	5.63761	169010	121310	204920	8158100	8277700	8219200
D-Erythronolactone	0.967536	0.00275787	15.9564	9	9	9	556770	630410	529600
1-Naphthylacetic acid	0.97219	0.00618519	10.9072	9	9	9	19558	17453	14839
Ethylmalonic acid	0.966857	0.000132972	14.9999	9	9	9	288970	294960	300750
Aminomalonic acid	0.960218	2.45283e-05	4.73744	86550	50986	56748	1677600	1744300	1760700
Benzyl acetate	0.970307	0.0034633	13.4931	9	9	9	113670	105060	92580
2-Propylmalic Acid*	0.964148	0.00836444	16.5683	9	9	9	727640	1005000	891070
Pimelic acid*	0.968621	0.000297529	5.33873	15129	12713	19658	632400	665510	624350
1-Naphthoic acid	0.96527	0.00415626	14.5765	9	9	9	196120	245300	218270
Butyl Beta-D-Fructopyranoside	0.966617	0.00346186	13.126	9	9	9	81151	71914	88310
Isonicotinic acid	0.966731	3.22407e-06	4.48585	277190	315470	305150	6657200	6767400	6692300
8-Hydroxy-2-(2-phenylethyl)chromone	0.967219	0.00113899	14.1603	9	9	9	160270	175860	158240
2,3-Butanediol	0.965139	0.00275933	14.7695	9	9	9	225780	270020	258270
3-Hydroxy-furocalamen-2-one	0.969792	0.00175809	10.8799	9	9	9	18374	16114	16391
D-Mannitol	0.963852	0.00440798	11.613	9	9	9	25796	26883	31892
D-Fucose	0.970402	0.00637807	14.569	9	9	9	237070	235540	183660
2-Acetyl-5-methylfuran	0.967248	0.000307833	17.1276	9	9	9	1266200	1334000	1266100
5-Hydroxymethylfurfural	0.965366	0.00174807	14.6669	9	9	9	214520	243420	244400
Dehydroglyceollin I	0.964877	0.00164922	11.1163	9	9	9	18690	19768	21479
5-hydroxymaltol	0.954967	0.00357223	6.3436	95487	50636	46563	4644300	5717300	5286600
4-hydroxyphenyl acrylaldehyde	0.956326	0.00113261	4.2061	11702	10685	7895.7	181370	177860	199700
D-Pantothenic Acid	0.966509	0.00138945	16.0611	9	9	9	580600	658730	606750
Salicyl Alcohol	0.968132	0.000450741	14.6271	9	9	9	232080	233050	218080
2',4'-Dimethylacetophenone	0.967834	0.000761397	16.518	9	9	9	874800	798730	860300
Valpromide	0.967303	0.000656442	15.123	9	9	9	325070	305350	333050
Nicotinic acid (Vitamin B3)	0.964234	2.33214e-05	4.42417	232340	302580	272380	5658100	5839600	5834100
Xylitol	0.965663	0.00949389	15.1216	9	9	9	316180	268790	377560
Menatetrenone (Vitamin K2)	0.967309	0.00202608	4.3535	103480	75592	103120	1977500	1753300	2037900
D-Threitol	-0.967396	0.000930166	-6.40859	30528000	33673000	31174000	373170	382720	366790
D-Glucoronic acid	0.966662	0.00934404	12.113	9	9	9	41435	32503	45668
1,2-Decanediol	0.968562	0.00163708	17.0308	9	9	9	1245700	1261700	1107900
2,6-Dimethyl-7-octene-2,3,6-triol	0.963849	0.000651173	4.13651	174710	153610	188110	2879200	3053000	3150700
6-prenylapigenin	0.94174	0.00662216	4.71508	79721	25384	76321	1430600	1483900	1850700
Sorbitol-6-phosphate	0.969192	0.00175423	11.5089	9	9	9	27174	27475	24036
6-O-Caffeoylarbutin	0.951522	0.00368799	5.15632	45570	32597	114070	2113200	2158900	2583500
2,4,5-Trimethoxybenzoic acid	0.965673	0.0021812	17.6388	9	9	9	1713200	1795200	2002000
3-(3,4,5-Trimethoxyphenyl)propan-1-ol	0.967383	0.00636995	14.0063	9	9	9	140730	171340	132230
Protocatechualdehyde*	0.965088	0.000588452	5.04263	263710	186990	251000	7375000	8055200	7697600
2-Phenylethyl beta-D-glucopyranoside	0.965027	0.00393417	12.858	9	9	9	63353	61917	75182
2,5-Dihydroxybenzaldehyde*	0.965883	0.00108029	5.34377	188330	146410	231540	7263800	8144800	7588100
2,6-Dimethoxybenzaldehyde*	0.963354	0.00526662	13.5979	9	9	9	95554	117250	121950
Benzoylmalic acid	0.962351	0.00112147	7.76377	77883	92446	257900	28932000	32248000	31889000
4-Hydroxybenzoylmalic acid	0.965864	0.00130535	17.1043	9	9	9	1177500	1300800	1325900
Dihydrocaffeic acid	0.967065	7.4997e-05	11.9087	9	9	9	34381	34232	35196
Dibutyl phthalate*	0.966662	7.74139e-05	4.12537	805550	716400	753930	13062000	13516000	13142000
Methyl Cinnamate	0.963429	0.00461975	11.6778	9	9	9	26459	28705	33291
2-Acetyl-3-hydroxyphenyl-1-O-glucoside	0.966571	0.00023777	13.3632	9	9	9	91957	95814	96730
Diisobutyl phthalate*	0.968245	7.39745e-05	4.12285	763780	712360	811460	13178000	13568000	13109000
3,4'-Dihydroxy-3'-methoxybenzenepentanoic acid	0.965467	0.00373102	12.7722	9	9	9	57083	70223	61574
2-Phenylethanol	0.963871	0.00442103	14.0165	9	9	9	131160	150800	165510
Hydrocinnamic acid	0.965439	0.00834525	15.1644	9	9	9	289670	389890	311950
3-Aminosalicylic acid	0.965738	0.00320558	13.325	9	9	9	89640	84944	102480
3-(4-Hydroxyphenyl)-propionic acid*	0.967249	0.00597806	13.5278	9	9	9	111060	90222	117600
4-Hydroxybenzaldehyde	0.966061	0.000207935	5.32935	411470	295330	473710	15278000	16187000	15999000
4-Hydroxybenzoic acid	0.963494	0.000644579	4.73203	561570	379030	600780	12891000	14182000	13890000
Trans-4-Hydroxycinnamic Acid Methyl Ester	0.968016	0.000102567	6.1249	1874.2	1695.2	2675.7	142550	148600	144680
Guaiacol	0.964288	0.00348752	11.7831	9	9	9	28149	34513	32493
Syringaldehyde; 4-Hydroxy-3,5-Dimethoxybenzaldehyde	0.952921	0.00929048	4.9087	9697.5	10852	10952	256820	352190	337220
Phenyl acetate	0.960695	8.89485e-05	4.94139	84275	40859	80981	2037900	2121700	2173500
Digallic acid	0.965422	0.00197113	15.754	9	9	9	453150	520630	518290
1-Naphthol	0.96646	0.00490023	11.7543	9	9	9	28942	35460	28875
Benzyl salicylate	0.965359	0.00422475	13.0813	9	9	9	75056	71042	87904
Cinnamic acid	0.96472	0.000168118	7.01222	39512	19411	27936	3673700	3841100	3697700
3-Methoxybenzoic acid	0.967095	0.000280051	13.7054	9	9	9	117730	124200	118720
3-hydroxyphenylacetic acid	0.967642	0.00535417	12.0508	9	9	9	40343	32623	41592
Hydroxyphenyllactic acid	0.963154	0.00688617	12.8901	9	9	9	60313	65302	79347
Ferulic acid methyl ester	0.967055	0.00861924	11.76	9	9	9	29156	36970	27519
Ethyl ferulate	0.968031	0.000494876	13.9898	9	9	9	148150	150990	140110
3,4-Dimethoxycinnamic acid	0.966708	0.0013243	15.925	9	9	9	532580	599840	547460
Butyl isobutyl phthalate	0.966352	0.000127828	4.2331	703090	642230	675290	12426000	12940000	12633000
4-Hydroxyphenylacetic acid	0.964815	0.00338733	13.7856	9	9	9	117720	121820	141730
4'-Hydroxyacetophenone	0.954391	0.00379159	5.2876	70280	33464	51860	1806600	2030900	2240300
Octyl gallate	0.969142	0.000582993	9.55672	9	9	9	7100.3	6664.8	6568.9
3,4,5-Trimethoxybenzoic acid methyl ester	0.964555	0.00347328	13.3171	9	9	9	84392	88756	102410
Dimetghyl 4-Hydroxyisophthalate	0.967851	0.00722876	12.6244	9	9	9	60945	47150	62391
p-Coumaric acid ethyl ester	0.968344	0.00114499	13.0536	9	9	9	77618	80356	71584
1,3,5-Benzenetriol	0.967041	6.29384e-05	15.0381	9	9	9	298000	305300	305110
Caffeic aldehyde	0.962136	0.00016427	7.39079	7343.7	7640	4799.7	1100500	1085300	1134300
4-Hydroxy-3,5-diisopropylbenzaldehyde	0.964588	0.000679527	8.48942	517.29	872.8	1035.1	275660	295490	300450
4-Methoxycinnamic acid*	0.96562	0.00122765	13.415	9	9	9	92910	97284	104720
Phthalic anhydride	0.970305	0.000270394	4.29875	282580	258450	279030	5515900	5408600	5215300
Anthraquinone-2-carboxylic acid	0.968507	0.00232389	4.34602	11184	7687.7	8496.4	189520	198760	168300
1-Hydroxyanthraquinone	0.971512	0.00394015	5.5301	13525	19503	15082	813640	753400	656070
Chrysophanol-9-anthrone	0.964548	0.000625435	4.64802	466120	473390	556960	11916000	12613000	12991000

## Sheet: Supp Fig. 1
Supp Fig. 1a									Supp Fig. 1b									Supp Fig. 1c
		Day 1		Day 7		Day 14					Day 1		Day 7		Day 14					Day 1		Day 7		Day 14
Treatments	Compartments	PC1	PC2	PC1	PC2	PC1	PC2		Treatments	Compartments	PC1	PC2	PC1	PC2	PC1	PC2		Treatments	Compartments	PC1	PC2	PC1	PC2	PC1	PC2
Control	Bulk soil	0.0547823	0.0749151	-0.202337	-0.133934	0.0380509	-0.0829392		Control	Rhizosphere	0.373812	0.030011	0.279188	-0.295657	-0.130079	0.0596136		Control	Root	0.0644176	-0.0916461	-0.62123	-0.0675702	-0.38037	-0.0270505
Control	Bulk soil	-0.113967	0.0069317	-0.0977377	-0.00563872	0.01455	-0.118824		Control	Rhizosphere	-0.126888	-0.0494514	-0.166122	-0.0651442	-0.0930573	-0.0851967		Control	Root	0.0742814	-0.0501066	-0.303768	0.131634	-0.514394	0.103798
Control	Bulk soil	-0.15282	-0.100398	0.0106616	-0.0441861	-0.010578	-0.0853284		Control	Rhizosphere	-0.0964958	-0.0769056	-0.130345	-0.0847382	-0.0695111	-0.149487		Control	Root	-0.149141	0.302582	-0.580289	-0.038997	-0.483666	0.154417
Control	Bulk soil	0.0699126	-0.0356167	0.124707	-0.0869816	-0.0768343	-0.0640099		Control	Rhizosphere	-0.0109657	-0.135743	-0.122074	-0.0838991	-0.119033	-0.0520006		Control	Root	-0.603205	-0.20909	0.00799312	0.185203	-0.42842	0.0288001
100 mM	Bulk soil	0.0992169	0.0161657	0.075753	-0.0349734	0.0712207	-0.0806643		100 mM	Rhizosphere	0.274987	-0.00858959	0.367655	-0.0520811	-0.107624	0.118586		100 mM	Root	0.031545	-0.0520984	0.0966902	0.0326917	0.111277	0.0579451
100 mM	Bulk soil	0.0951451	-0.0411359	-0.0305371	0.0540683	-0.00621096	-0.0468375		100 mM	Rhizosphere	-0.0840841	-0.0784834	-0.0670421	-0.0229294	-0.0791436	-0.0438472		100 mM	Root	0.0868603	-0.0642893	0.11776	0.144563	0.0437239	-0.198805
100 mM	Bulk soil	-0.0708191	0.0933959	-0.0998259	-0.0135673	-0.0266231	-0.0208365		100 mM	Rhizosphere	-0.174474	0.0184357	-0.166596	-0.0218471	0.0876424	-0.0266594		100 mM	Root	0.116995	-0.0524266	0.130809	0.15906	0.0570212	-0.115065
100 mM	Bulk soil	0.0706883	-0.0485078	-0.0863265	0.106265	-0.121041	0.0382601		100 mM	Rhizosphere	-0.147933	0.0240415	-0.117636	0.0151732	-0.0888066	0.0521769		100 mM	Root	0.0889319	-0.135088	0.0901585	0.0449212	0.0823099	-0.0604195
200 mM	Bulk soil	-0.0221995	0.130092	0.0911015	-0.0255919	-0.136872	0.0770554		200 mM	Rhizosphere	0.302618	0.0244562	0.374511	0.13433	-0.0988134	0.0718815		200 mM	Root	-0.124695	0.348521	0.155447	0.00294242	0.0905566	-0.19214
200 mM	Bulk soil	-0.018981	0.0557104	-0.0143183	0.0214607	0.00096452	0.0862181		200 mM	Rhizosphere	0.031311	-0.108112	-0.0872508	0.00813394	0.0707488	-0.0422564		200 mM	Root	0.0547228	-0.0212965	0.119182	0.104897	0.188265	0.0316553
200 mM	Bulk soil	0.0922661	-0.0215528	-0.00110067	0.127825	0.174477	0.0649147		200 mM	Rhizosphere	-0.128924	0.00759688	-0.0236467	0.101599	-0.0128823	0.00762414		200 mM	Root	0.0392331	-0.0710989	0.14867	0.00179703	0.133905	-0.0836708
200 mM	Bulk soil	0.00909052	-0.0343158	0.0137898	0.0879748	0.208699	0.0441786		200 mM	Rhizosphere	-0.165936	0.0422848	-0.157297	0.0560376	-0.0722148	0.0980325		200 mM	Root	0.114411	0.0526053	0.144003	0.0265889	0.0378471	-0.251981
300 mM	Bulk soil	-0.0801529	0.00743959	0.0999596	-0.0685021	0.0259932	0.0477817		300 mM	Rhizosphere	0.303077	0.0372309	0.317993	0.104156	0.106842	-0.0716311		300 mM	Root	0.00699983	0.0965375	0.132996	-0.0872326	0.313953	0.232345
300 mM	Bulk soil	0.0255963	0.00752252	-0.0158809	-0.0218295	-0.133785	0.0366202		300 mM	Rhizosphere	-0.112194	0.224995	-0.166413	0.0192119	0.168994	-0.0378209		300 mM	Root	0.100157	-0.0283039	0.0970407	-0.0905002	0.285112	0.380259
300 mM	Bulk soil	-0.0222047	-0.0822405	0.0136033	0.00574407	-0.110884	0.0355945		300 mM	Rhizosphere	-0.11262	0.00913812	-0.144407	0.0253017	0.124001	0.00412387		300 mM	Root	0.0984856	-0.0248007	0.144609	-0.0750963	0.186059	-0.125164
300 mM	Bulk soil	-0.0355539	-0.0284055	0.118488	0.0318665	0.0888727	0.0688164		300 mM	Rhizosphere	-0.125291	0.0390951	0.00948263	0.162353	0.312937	0.0968614		300 mM	Root	NA	NA	0.119927	-0.474902	0.276821	0.0650769

## Sheet: Supp Fig. 2
Supp Fig. 2
			Relative abundance (%)
Treatments	Compartments	Time points	Gammaproteobacteria	Alphaproteobacteria	Actinobacteriota	Bacteroidota	Firmicutes	Gemmatimonadota	Myxococcota	Acidobacteriota	Chloroflexi	Entotheonellaeota	Others
Bulk soil	Control	Day 1	17.8389	21.9196	33.0976	2.15176	4.82223	7.01778	3.08172	2.71557	1.78297	1.24569	4.32608
Bulk soil	100 mM	Day 1	14.4878	23.2157	37.0206	1.89147	4.07253	7.07836	2.86898	2.55618	1.36851	1.33429	4.10552
Bulk soil	200 mM	Day 1	15.2622	23.3237	34.4461	2.27099	4.74307	6.79064	2.99382	2.84926	1.66119	1.29978	4.35931
Bulk soil	300 mM	Day 1	16.3305	21.228	32.1265	2.85528	4.12695	8.98039	3.26051	3.33516	1.56494	1.45297	4.7388
Bulk soil	Control	Day 7	15.3321	21.1024	35.4791	1.90955	5.50972	6.36895	3.13576	2.46254	2.32208	1.38186	4.99595
Bulk soil	100 mM	Day 7	18.4469	19.8634	32.8063	2.44134	4.26829	7.45154	3.19253	3.18441	1.73653	1.68668	4.9221
Bulk soil	200 mM	Day 7	21.1062	19.0339	31.972	2.35266	4.95549	7.49369	2.83632	2.87489	1.48852	1.35718	4.52916
Bulk soil	300 mM	Day 7	17.0579	20.7347	34.8436	1.90617	5.36354	6.57236	2.75266	2.60143	1.72553	1.31489	5.12724
Bulk soil	Control	Day 14	15.7498	20.0141	37.062	2.23964	4.19017	7.34688	2.98024	2.92392	1.72338	1.18177	4.58816
Bulk soil	100 mM	Day 14	16.0388	18.4028	34.4255	2.58386	6.92888	7.53089	2.66461	2.81623	2.00339	1.23003	5.37497
Bulk soil	200 mM	Day 14	16.6184	20.1959	30.2191	3.27121	8.45687	6.25511	2.73349	2.99587	2.20775	1.49943	5.5468
Bulk soil	300 mM	Day 14	17.3355	20.4424	30.8838	4.0967	5.61492	7.01991	2.74958	3.15389	1.90072	1.39744	5.40522
Rhizosphere	Control	Day 1	24.5701	20.1317	25.2566	3.41195	3.78275	7.52347	4.79895	3.06636	1.288	1.27399	4.89609
Rhizosphere	100 mM	Day 1	18.8024	20.3306	26.8748	3.09712	7.55675	8.21813	4.51815	2.69632	1.69707	1.40337	4.80523
Rhizosphere	200 mM	Day 1	21.0457	19.7997	25.2107	2.85054	7.18579	8.1122	4.46936	2.8591	2.19236	1.39626	4.87835
Rhizosphere	300 mM	Day 1	20.5594	19.4984	23.8577	4.30978	10.079	6.95132	3.89987	2.50999	1.92181	1.42515	4.98756
Rhizosphere	Control	Day 7	24.387	18.3941	23.0437	3.72154	5.53243	7.24356	5.05175	3.02319	1.80081	1.62345	6.17839
Rhizosphere	100 mM	Day 7	31.5652	16.7238	22.3311	3.66344	5.70266	7.20179	3.33284	2.37776	1.47828	1.30355	4.31968
Rhizosphere	200 mM	Day 7	35.1255	15.8553	22.2319	4.92733	6.04533	5.76685	2.41793	1.74916	1.08548	0.968594	3.82661
Rhizosphere	300 mM	Day 7	31.9303	17.4214	22.541	4.63097	7.3267	5.22211	2.73781	1.96544	1.25132	1.02263	3.95029
Rhizosphere	Control	Day 14	22.8216	17.7537	29.3132	3.03979	9.21917	4.9302	2.61385	2.30895	2.17128	1.13738	4.69089
Rhizosphere	100 mM	Day 14	22.0796	18.0802	28.3276	2.872	11.6022	4.85029	2.38768	2.41444	1.63847	1.16575	4.58182
Rhizosphere	200 mM	Day 14	20.1103	18.7092	29.5481	3.11008	11.3556	5.2337	2.23218	2.5504	1.71649	1.03233	4.40166
Rhizosphere	300 mM	Day 14	25.5828	20.2591	22.6037	11.8564	7.53331	3.39475	1.60844	1.53995	1.41725	0.794232	3.40997
Root	Control	Day 1	29.2896	24.0853	25.311	11.4147	2.78255	1.90129	1.65929	0.790181	0.879521	0.297511	1.58904
Root	100 mM	Day 1	47.4038	19.6483	19.7563	4.24208	3.01009	0.660181	3.20195	0.374656	0.707768	0.0506088	0.944194
Root	200 mM	Day 1	40.316	23.2818	20.9762	6.04162	2.85231	0.669133	3.50202	0.392351	0.900271	0.046616	1.02167
Root	300 mM	Day 1	51.2927	21.4794	13.9176	6.55354	1.69372	0.724963	2.46466	0.37959	0.58382	0.0342165	0.87573
Root	Control	Day 7	30.1123	57.2927	5.02235	3.92154	0.743719	0.499024	0.733443	0.229923	0.412321	0.0269743	1.00575
Root	100 mM	Day 7	55.6939	18.6358	13.9522	6.32697	1.47847	0.574071	1.50092	0.232194	0.426545	0.0205255	1.15841
Root	200 mM	Day 7	60.0388	17.3784	12.7268	5.43417	1.10765	0.310196	1.61248	0.186523	0.304789	0.0155436	0.884633
Root	300 mM	Day 7	51.4451	23.0494	17.5848	5.42049	0.647622	0.127785	0.466314	0.0909882	0.254901	0.0127116	0.899846
Root	Control	Day 14	27.9087	61.1788	4.44499	4.61846	0.321095	0.16667	0.310891	0.0775526	0.323816	0.0102043	0.638789
Root	100 mM	Day 14	55.3014	20.5754	14.321	5.39475	1.73003	0.314858	1.01429	0.196224	0.341283	0.0140562	0.796703
Root	200 mM	Day 14	42.2946	26.9935	20.7726	6.23106	1.05771	0.286775	0.806931	0.204582	0.421764	0.0239979	0.906522
Root	300 mM	Day 14	47.6849	18.4262	20.9404	11.9018	0.193819	0.0269023	0.0947693	0.0287365	0.171808	0.000611415	0.530097

## Sheet: Supp Fig. 3
Supp Fig. 3a										Supp Fig. 3b										Supp Fig. 3c
Root		Log2 fold change			Relative abundance					Rhizosphere		Log2 fold change			Relative abundance					Bulk soil		Log2 fold change			Relative abundance
Phylum	Genus	100 mM	200 mM	300 mM	Control	100 mM	200 mM	300 mM		Phylum	Genus	100 mM	200 mM	300 mM	Control	100 mM	200 mM	300 mM		Phylum	Genus	100 mM	200 mM	300 mM	Control	100 mM	200 mM	300 mM
p__Actinobacteriota	g__Glycomyces	2.24116	2.14604	3.31624	0.000585473	0.00276799	0.00259137	0.00583169		p__Acidobacteriota	g__norank_f__norank_o__Elev-16S-1166	0	-2.51254	-2.65722	4.55581e-05	5.10642e-05	7.9839e-06	7.22209e-06		p__Abditibacteriota	g__Abditibacterium	0	1.33375	1.30112	0.000279765	0.000459718	0.000705168	0.000689399
p__Actinobacteriota	g__Streptomyces	1.63701	2.82898	3.28133	0.0140174	0.0435971	0.0996034	0.136284		p__Actinobacteriota	g__Tessaracoccus	-1.9817	-1.48041	-1.20554	7.48624e-05	1.89545e-05	2.68297e-05	3.24609e-05		p__Actinobacteriota	g__Cellulosimicrobium	-1.07181	0	0	0.0023111	0.00109944	0.00197192	0.00179004
p__Actinobacteriota	g__Pseudarthrobacter	2.59728	2.68866	3.09253	0.000375102	0.00226991	0.00241834	0.00319959		p__Actinobacteriota	g__unclassified_f__Pseudonocardiaceae	3.43236	3.77168	3.93839	8.12691e-06	8.77339e-05	0.000110998	0.000124595		p__Actinobacteriota	g__Tessaracoccus	2.3766	2.81436	1.9968	1.01866e-05	5.29004e-05	7.16535e-05	4.06561e-05
p__Actinobacteriota	g__unclassified_c__Actinobacteria	2.05187	3.36771	2.5249	1.3354e-05	5.53715e-05	0.000137846	7.6857e-05		p__Actinobacteriota	g__unclassified_f__Microbacteriaceae	1.08325	1.47795	0	4.6059e-05	9.75902e-05	0.000128298	6.26535e-05		p__Actinobacteriota	g__Glycomyces	0	1.45249	0	0.00019028	0.000380061	0.000520758	0.000369647
p__Actinobacteriota	g__Cellulosimicrobium	3.23434	3.51107	2.18365	6.89753e-05	0.000649121	0.000786375	0.000313355		p__Actinobacteriota	g__Conexibacter	0	0	-1.01758	0.000864101	0.000798675	0.000862523	0.000426818		p__Actinobacteriota	g__Longispora	7.13456	1.99693	3.0538	2.07821e-05	0.00292016	8.29517e-05	0.000172574
p__Actinobacteriota	g__norank_f__Intrasporangiaceae	3.10321	3.67024	2.14971	4.93195e-05	0.000423816	0.000627872	0.00021885		p__Actinobacteriota	g__Cryobacterium	0	0	-1.77023	5.53636e-05	4.46815e-05	5.54718e-05	1.62305e-05		p__Actinobacteriota	g__norank_f__norank_o__OPB41	2.89785	2.64668	2.5097	8.02002e-06	5.97744e-05	5.02234e-05	4.5674e-05
p__Actinobacteriota	g__Microbacterium	1.79918	2.51229	2.10225	0.000650095	0.00226247	0.00370895	0.00279137		p__Actinobacteriota	g__IMCC26207	0	0	-2.37375	3.74312e-05	3.46785e-05	4.54628e-05	7.22209e-06		p__Actinobacteriota	g__Kibdelosporangium	0	0	1.21713	0.000282289	0.000240964	0.000199585	0.000656275
p__Actinobacteriota	g__Nocardioides	2.522	2.66528	2.00842	0.00311509	0.0178924	0.0197606	0.0125333		p__Actinobacteriota	g__unclassified_c__Acidimicrobiia	0	0	-1.01715	0.00036098	0.000289953	0.000374085	0.000178358		p__Actinobacteriota	g__Quadrisphaera	0	0	-1.02818	0.00126134	0.000649585	0.000887789	0.000618472
p__Actinobacteriota	g__Arthrobacter	2.74817	2.92789	1.89749	0.000145484	0.000977458	0.00110713	0.000542023		p__Bacteroidota	g__Confluentibacter	1.14968	0	3.57985	8.78075e-05	0.000194814	0.000132242	0.00104996		p__Actinobacteriota	g__Rhodococcus	0	0	-1.1327	0.00267243	0.00350523	0.00154167	0.00121879
p__Actinobacteriota	g__Knoellia	2.89361	2.06939	1.89484	3.11144e-05	0.000231219	0.00013059	0.000115709		p__Bacteroidota	g__norank_f__AKYH767	0	0	-1.71393	0.00104206	0.000615191	0.000567872	0.000317649		p__Actinobacteriota	g__norank_f__norank_o__CG2-30-50-142	0	1.27302	2.44211	2.07821e-05	3.98202e-05	5.02234e-05	0.000112937
p__Actinobacteriota	g__Agromyces	1.72845	2.18136	1.60865	0.00598119	0.01982	0.0271296	0.0182406		p__Bacteroidota	g__norank_f__Saprospiraceae	0	0	-1.0211	0.00153036	0.00126769	0.0013176	0.00075407		p__Actinobacteriota	g__unclassified_p__Actinobacteriota	0	0	-1.20148	0.000242943	0.000195168	0.000135277	0.000105639
p__Actinobacteriota	g__Marmoricola	2.81597	3.14159	1.57884	4.77754e-05	0.00033643	0.000421616	0.000142719		p__Bacteroidota	g__unclassified_f__Cyclobacteriaceae	0	-1.0694	2.67373	1.67547e-05	9.25104e-06	7.9839e-06	0.000106908		p__Bacteroidota	g__Ohtaekwangia	1.09237	0	0	0.000741221	0.00158046	0.00107994	0.000974891
p__Actinobacteriota	g__Promicromonospora	1.94275	1.99329	1.54181	0.00502714	0.0193262	0.0200152	0.014637		p__Desulfobacterota	g__Geoalkalibacter	0	0	-1.08264	0.000299562	0.000305043	0.000216356	0.000141442		p__Bacteroidota	g__norank_f__KD3-93	0	-2.38364	0	0.000158545	0.000135513	3.03812e-05	8.77939e-05
p__Actinobacteriota	g__Isoptericola	1.30601	1.98745	1.47245	0.00012865	0.000318096	0.000510145	0.000356995		p__Firmicutes	g__Exiguobacterium	0	-1.17926	0	0.000192539	0.00021172	8.50211e-05	0.000225185		p__Bacteroidota	g__unclassified_c__Bacteroidia	0	1.4901	1.66052	4.67581e-05	8.71176e-05	0.000131347	0.000147817
p__Actinobacteriota	g__Saccharothrix	1.73615	1.85059	1.44584	2.18178e-05	7.26847e-05	7.86851e-05	5.94362e-05		p__Firmicutes	g__norank_f__Thermoactinomycetaceae	0	1.13751	0	8.83721e-05	0.000161107	0.000194419	4.87087e-05		p__Bdellovibrionota	g__Peredibacter	0	1.03612	1.04813	0.00131982	0.00139013	0.00270656	0.00272918
p__Actinobacteriota	g__Terrabacter	2.3946	3.29748	1.35921	0.000252546	0.00132797	0.00248302	0.000647895		p__Firmicutes	g__unclassified_f__Thermotaleaceae	0	1.56221	-1.19146	4.6059e-05	8.07521e-05	0.000136015	2.01674e-05		p__Bdellovibrionota	g__unclassified_f__Bacteriovoracaceae	3.21464	5.06319	4.55793	9.1824e-06	8.52432e-05	0.000306994	0.000216287
p__Actinobacteriota	g__norank_f__norank_o__Frankiales	2.09712	1.65137	1.13114	3.65833e-05	0.000156524	0.00011492	8.01293e-05		p__Firmicutes	g__Clostridium_sensu_stricto_10	0	0	-1.17385	0.00027816	0.000160231	0.000345985	0.000123291		p__Chloroflexi	g__norank_f__AKIW781	1.04231	1.31207	0	0.000212871	0.000438413	0.000528555	0.000404136
p__Actinobacteriota	g__Ilumatobacter	2.1146	2.2217	0	0.00014871	0.000644019	0.000693648	0.00027711		p__Firmicutes	g__Fonticella	0	0	-1.05812	0.000463525	0.000370779	0.000407299	0.000222612		p__Deinococcota	g__norank_f__Deinococcaceae	0	1.16159	1.03916	0.000102763	0.000156102	0.000229884	0.00021118
p__Actinobacteriota	g__Kribbella	1.69465	1.76669	0	0.000401827	0.0013007	0.0013673	0.000515411		p__Latescibacterota	g__norank_f__Latescibacteraceae	0	-1.39686	0	7.48624e-05	9.53836e-05	2.84294e-05	6.91462e-05		p__Desulfobacterota	g__Desulfopila	1.8649	1.92963	1.17143	1.72024e-05	6.26585e-05	6.55339e-05	3.87457e-05
p__Actinobacteriota	g__norank_f__norank_o__norank_c__Acidimicrobiia	2.40518	2.56133	0	3.1908e-05	0.000169018	0.000188337	4.01627e-05		p__MBNT15	g__norank_f__norank_o__norank_c__norank_p__MBNT15	0	-2.05956	-1.61128	7.21183e-05	4.35048e-05	1.73004e-05	2.36049e-05		p__Desulfobacterota	g__norank_f__Desulfuromonadaceae	1.38774	1.48657	1.21722	0.000169391	0.000443242	0.000474672	0.000393831
p__Actinobacteriota	g__Iamia	1.89456	1.97328	0	8.15789e-05	0.000303318	0.000320328	9.78743e-05		p__Myxococcota	g__norank_f__Polyangiaceae	-2.05655	-1.60693	-1.84144	0.000655623	0.000157606	0.000215238	0.000182947		p__Desulfobacterota	g__norank_f__norank_o__PB19	0	-1.90911	-1.80165	0.000120969	0.000102177	3.2209e-05	3.46995e-05
p__Actinobacteriota	g__Umezawaea	1.7543	1.62381	0	3.72405e-05	0.000125635	0.000114771	4.22733e-05		p__Myxococcota	g__unclassified_f__Nannocystaceae	1.35328	1.10686	0	5.86085e-05	0.000149741	0.000126229	8.62584e-05		p__Firmicutes	g__Anaerovorax	2.96731	1.8715	2.56136	9.1824e-06	7.18133e-05	3.35996e-05	5.42006e-05
p__Actinobacteriota	g__norank_f__Ilumatobacteraceae	1.0916	1.69343	0	0.000103085	0.000219684	0.0003334	0.000112496		p__Myxococcota	g__Nannocystis	0	-1.3057	-1.50257	0.000964148	0.000574017	0.000390023	0.000340272		p__Firmicutes	g__Clostridium_sensu_stricto_13	1.21137	1.68665	0	8.41472e-05	0.00019485	0.000270877	0.000108322
p__Actinobacteriota	g__norank_f__norank_o__Microtrichales	2.14517	1.86546	0	0.000121294	0.000536534	0.000441974	0.000119982		p__Myxococcota	g__unclassified_f__Polyangiaceae	0	0	-1.00425	0.000799637	0.000509176	0.000570154	0.000398641		p__Firmicutes	g__Thalassobacillus	1.71533	2.44552	0	8.28266e-05	0.000271979	0.000451174	0.000115073
p__Actinobacteriota	g__norank_f__Propionibacteriaceae	1.39669	1.88595	0	3.04572e-05	8.01929e-05	0.000112569	2.44266e-05		p__Patescibacteria	g__unclassified_p__Patescibacteria	-2.07188	-1.08301	-4.01873	0.000117063	2.78434e-05	5.52591e-05	7.22209e-06		p__Firmicutes	g__Brevibacillus	0	1.40581	0	0.000169046	0.000250722	0.000447916	0.000250439
p__Actinobacteriota	g__Rhodococcus	1.08789	1.54448	0	0.000360911	0.000767164	0.00105277	0.00028114		p__Planctomycetota	g__norank_f__norank_o__norank_c__OM190	0	0	-1.06959	0.00120591	0.000862634	0.00106426	0.00057456		p__Firmicutes	g__Planococcus	0	1.14443	0	0.000996811	0.00134296	0.00220354	0.00183623
p__Actinobacteriota	g__unclassified_f__Micromonosporaceae	2.2524	0	0	6.35064e-05	0.000302592	0.000112608	4.14806e-05		c__Alphaproteobacteria	g__Rhodobacter	2.47321	2.52211	4.20234	9.80546e-06	5.44475e-05	5.63247e-05	0.000180508		p__Firmicutes	g__Romboutsia	1.77231	2.00913	1.23053	4.61627e-05	0.000157692	0.000185823	0.000108322
p__Actinobacteriota	g__Nonomuraea	1.68874	1.26758	0	0.00014518	0.000468025	0.000349531	8.01293e-05		c__Alphaproteobacteria	g__alphaI_cluster	1.15087	0	0	6.39914e-05	0.000142091	0.000102534	5.95034e-05		p__Myxococcota	g__norank_f__norank_o__mle1-27	0	-1.35322	-1.68308	0.000758293	0.000379551	0.000296809	0.000236146
p__Actinobacteriota	g__Catellatospora	1.81478	1.24671	-1.24075	0.000416282	0.0014645	0.000987837	0.000176151		c__Alphaproteobacteria	g__norank_f__Mitochondria	-2.80173	-2.80676	0	5.58645e-05	8.01179e-06	7.9839e-06	3.0962e-05		c__Alphaproteobacteria	g__Desertibacter	-1.24824	-3.2232	-2.05141	8.61556e-05	3.62683e-05	9.22577e-06	2.07848e-05
p__Actinobacteriota	g__unclassified_o__Gaiellales	1.41363	1.6087	-1.29839	8.27323e-05	0.000220404	0.000252315	3.36372e-05		c__Alphaproteobacteria	g__Ensifer	0	1.10702	1.83909	0.00452235	0.00798353	0.00974112	0.0161802		c__Alphaproteobacteria	g__Aliihoeflea	0	1.46885	2.80114	4.45915e-05	2.31881e-05	0.00012343	0.000310797
p__Actinobacteriota	g__Cellulomonas	1.72049	3.08949	-1.30809	0.000128788	0.000424419	0.00109623	5.20116e-05		c__Alphaproteobacteria	g__Erythrobacter	3.84916	3.80522	6.49278	8.12691e-06	0.000117122	0.000113609	0.00073189		c__Alphaproteobacteria	g__norank_f__Reyranellaceae	0	1.07157	0	0.000131156	0.000235909	0.000275653	0.000258663
p__Actinobacteriota	g__norank_f__67-14	1.08487	0	-2.19056	0.000747331	0.00158522	0.00144803	0.000163715		c__Alphaproteobacteria	g__Rhizobium_sphaerophysae_group	0	1.4178	3.29272	0.000242456	0.000480557	0.000647787	0.00237597		c__Alphaproteobacteria	g__norank_f__norank_o__Thalassobaculales	0	-1.70688	0	0.000141501	9.50733e-05	4.33447e-05	8.46737e-05
p__Actinobacteriota	g__norank_f__norank_o__norank_c__MB-A2-108	1.25591	0	-2.37423	0.000272112	0.000649852	0.000490269	5.24848e-05		c__Alphaproteobacteria	g__Allorhizobium-Neorhizobium-Pararhizobium-Rhizobium	0	0	1.52343	0.00670192	0.00891055	0.00842437	0.0192663		c__Alphaproteobacteria	g__Altererythrobacter	0	0	1.00468	0.00172313	0.00257491	0.00340712	0.00345745
p__Actinobacteriota	g__norank_f__norank_o__Actinomarinales	0	0	-2.41262	5.94097e-05	6.76486e-05	8.90367e-05	1.1158e-05		c__Alphaproteobacteria	g__Alsobacter	0	0	-1.64962	0.000101423	0.000123499	0.00014753	3.23259e-05		c__Alphaproteobacteria	g__Paracoccus	0	1.2125	1.38751	0.000349378	0.000387221	0.000809645	0.000914067
p__Actinobacteriota	g__Conexibacter	0	1.00261	-2.76374	4.14736e-05	6.43836e-05	8.30973e-05	6.10665e-06		c__Alphaproteobacteria	g__Altererythrobacter	0	0	1.32798	0.00167702	0.00172167	0.00200905	0.0042102		c__Gammaproteobacteria	g__norank_f__norank_o__Xanthomonadales	1.70428	1.52023	1.70032	0.000274652	0.000895001	0.000787802	0.000892546
p__Actinobacteriota	g__norank_f__norank_o__0319-7L14	0	0	-4.50292	0.000127728	0.000161901	0.000187306	5.63342e-06		c__Alphaproteobacteria	g__Bauldia	0	0	-1.17251	0.000519045	0.000292737	0.000357595	0.000230274		p__TX1A-33	g__norank_f__norank	2.33058	1.66079	0	1.01866e-05	5.12393e-05	3.2209e-05	1.63046e-05
p__Bacteroidota	g__Ohtaekwangia	1.08483	0	-1.07176	0.00206133	0.00437233	0.00334849	0.000980656		c__Alphaproteobacteria	g__Brevundimonas	0	0	1.61077	0.00164257	0.00280711	0.00161095	0.00501665		p__Verrucomicrobiota	g__ADurb.Bin063-1	1.68461	1.42148	1.81347	0.000104469	0.000335822	0.000279833	0.000367196
p__Bacteroidota	g__Niastella	0	0	-1.464	0.000110798	8.59299e-05	0.000114465	4.01627e-05		c__Alphaproteobacteria	g__Devosia	0	0	1.60531	0.00481796	0.00681809	0.00607366	0.0146592		p__Verrucomicrobiota	g__unclassified_f__Pedosphaeraceae	0	0	1.03265	0.000232412	0.000363483	0.000344488	0.000475463
p__Bacteroidota	g__norank_f__Microscillaceae	0	0	-2.29687	0.00354402	0.00484664	0.00339369	0.00072122		c__Alphaproteobacteria	g__Novosphingobium	0	0	2.22446	0.00166718	0.00146255	0.00240447	0.0077913
p__Bacteroidota	g__norank_f__norank_o__Kapabacteriales	0	1.0554	-2.77917	0.000119262	0.000174765	0.000247861	1.73735e-05		c__Alphaproteobacteria	g__Ochrobactrum	0	0	-4.15212	0.000478085	0.000719168	0.000872549	2.68901e-05
p__Bacteroidota	g__norank_f__AKYH767	-1.4806	-1.52187	-3.35311	0.000301775	0.000108138	0.000105089	2.95323e-05		c__Alphaproteobacteria	g__Pelagibius	0	0	1.73938	0.000140809	0.000154273	0.000241373	0.000470151
p__Bacteroidota	g__unclassified_o__Cytophagales	0	0	-3.63925	0.000303091	0.000214308	0.00022545	2.43248e-05		c__Alphaproteobacteria	g__Sphingopyxis	1.37007	1.37432	3.71182	0.000128985	0.000333403	0.000334386	0.00169007
p__Bacteroidota	g__norank_f__S15-21	-1.64335	0	-4.22804	0.000140156	4.48654e-05	7.33761e-05	7.47898e-06		c__Alphaproteobacteria	g__norank_f__Azospirillaceae	0	0	-1.25448	0.000706706	0.000489949	0.000389101	0.000296213
p__Bacteroidota	g__norank_f__Saprospiraceae	0	0	-4.68855	0.000192858	0.000195129	0.000130366	7.47898e-06		c__Alphaproteobacteria	g__norank_f__norank_o__Rhodospirillales	2.91181	1.31764	2.70046	1.0871e-05	8.18107e-05	2.70967e-05	7.06624e-05
p__Bdellovibrionota	g__norank_f__norank_o__0319-6G20	1.21891	0	0	0.000273385	0.000636361	0.000466387	0.000174114		c__Gammaproteobacteria	g__Acidovorax	-2.43251	-3.73833	-3.27942	0.0238552	0.00441903	0.00178745	0.00245686
p__Bdellovibrionota	g__OM27_clade	2.41558	2.28088	-1.83499	8.54581e-05	0.000455947	0.000415303	2.39534e-05		c__Gammaproteobacteria	g__UBA6140	-1.07363	-2.32571	-1.00434	0.00203639	0.000967532	0.000406213	0.00101514
p__Chloroflexi	g__Chloronema	1.41548	1.41553	0	9.07931e-05	0.000242189	0.000242198	0.000129138		c__Gammaproteobacteria	g__unclassified_o__Burkholderiales	0	-1.4302	-1.35586	0.000721187	0.000464855	0.000267617	0.000281768
p__Chloroflexi	g__norank_f__norank_o__norank_c__JG30-KF-CM66	0	0	-2.31949	2.81196e-05	4.53194e-05	4.15925e-05	5.63342e-06		c__Gammaproteobacteria	g__Noviherbaspirillum	-1.51581	-1.46454	-2.7781	0.010731	0.00375261	0.00388838	0.0015644
p__Firmicutes	g__Paenibacillus	2.03695	1.56404	0	0.0027247	0.0111815	0.00805642	0.00169067		c__Gammaproteobacteria	g__Pseudomonas	3.07708	3.28163	3.996	0.00631277	0.0532739	0.061389	0.100724
p__Gemmatimonadota	g__norank_f__Gemmatimonadaceae	1.00196	0	-2.59804	0.00111366	0.00223034	0.00197625	0.000183935		c__Gammaproteobacteria	g__norank_f__Methylococcaceae	0	0	-1.87369	0.000226437	0.000160989	0.000164924	6.17891e-05
p__Gemmatimonadota	g__Roseisolibacter	0	0	-2.84126	4.03718e-05	4.49274e-05	3.08083e-05	5.63342e-06		c__Gammaproteobacteria	g__norank_f__norank_o__Xanthomonadales	0	1.38221	1.51147	0.000215401	0.000385359	0.000561483	0.000614109
p__Gemmatimonadota	g__Gemmatimonas	0	0	-2.96202	0.00023792	0.000261541	0.000273524	3.05332e-05		c__unclassified_p__Proteobacteria	g__unclassified_p__Proteobacteria	0	0	2.7515	0.0001579	0.000248141	0.00018261	0.00106333
p__Gemmatimonadota	g__norank_f__norank_o__norank_c__AKAU4049	0	0	-3.48912	0.000131826	0.000185859	0.000166497	1.17401e-05		p__RCP2-54	g__norank_f__norank_o__norank_c__norank_p__RCP2-54	0	-1.23519	-1.4887	0.000111793	8.86736e-05	4.74879e-05	3.98354e-05
p__Myxococcota	g__Sandaracinus	2.79339	3.12216	0	6.85306e-05	0.000475093	0.00059669	0.000108606		p__Verrucomicrobiota	g__Ellin517	1.60634	1.11251	0	0.000343698	0.00104649	0.00074315	0.000538832
p__Myxococcota	g__norank_f__Sandaracinaceae	3.32981	2.83579	0	3.59654e-05	0.000361623	0.00025677	4.0326e-05		p__Verrucomicrobiota	g__unclassified_f__Parachlamydiaceae	-3.3332	0	-3.4829	8.07461e-05	8.01179e-06	4.61552e-05	7.22209e-06
p__Myxococcota	g__Phaselicystis	2.26767	1.9746	0	0.000130105	0.000626512	0.000511337	0.000111405		p__Verrucomicrobiota	g__norank_f__01D2Z36	1.12254	-1.33223	0	7.21183e-05	0.000157024	2.86421e-05	3.63979e-05
p__Myxococcota	g__Corallococcus	2.15141	1.89788	-1.33052	0.000249462	0.00110826	0.00092966	9.91922e-05
p__Myxococcota	g__Nannocystis	1.23812	1.2272	-1.82248	0.000323592	0.000763321	0.000757567	9.14904e-05
p__Myxococcota	g__Haliangium	1.9204	1.06792	-1.98949	0.000511998	0.00193806	0.00107336	0.000128935
p__Myxococcota	g__norank_f__BIrii41	2.06397	1.22138	-2.51674	0.000874452	0.00365638	0.00203895	0.000152799
p__Myxococcota	g__norank_f__Polyangiaceae	0	0	-2.73894	0.000165547	0.000159017	0.000211532	2.4798e-05
p__Myxococcota	g__Pajaroellobacter	0	0	-3.11673	4.83933e-05	4.52574e-05	3.87354e-05	5.57899e-06
p__NB1-j	g__norank_f__norank_o__norank_c__norank_p__NB1-j	1.85003	1.25391	-2.10446	4.82176e-05	0.000173829	0.000114993	1.12124e-05
p__Nitrospirota	g__Nitrospira	0	0	-5.47933	0.000248885	0.000261274	0.000243459	5.57899e-06
p__Patescibacteria	g__norank_f__norank_o__norank_c__WWE3	0	0	-2.78997	7.71701e-05	4.83164e-05	4.33378e-05	1.1158e-05
p__Planctomycetota	g__norank_f__norank_o__norank_c__OM190	0	-1.40068	-2.04139	7.88898e-05	6.27565e-05	2.98795e-05	1.91646e-05
c__Alphaproteobacteria	g__norank_f__norank_o__Micavibrionales	2.49279	4.95439	4.6702	3.06722e-05	0.000172644	0.000950968	0.000780937
Note: The value of zero in fold change column indicates the genus does not have significant enrichment or depletion for that sample.

## Sheet: Supp Fig. 4
Supp Fig. 4
Rhizosphere			Root
Treatments	16S rRNA gene copies/g		Treatments	16S rRNA gene copies/g
Control	3.26095e+09		Control	6.09476e+09
Control	3.91101e+09		Control	4.85924e+09
Control	2.17699e+09		Control	6.3907e+09
100 mM	3.58677e+09		Control	5.78206e+09
100 mM	4.24478e+09		100 mM	9.20013e+09
100 mM	4.42493e+09		100 mM	7.97555e+09
200 mM	4.10403e+09		100 mM	6.44691e+09
200 mM	4.19271e+09		100 mM	5.27206e+09
200 mM	4.56394e+09		200 mM	1.37336e+10
300 mM	3.81374e+09		200 mM	6.85111e+09
300 mM	4.20402e+09		200 mM	8.822e+09
300 mM	2.52932e+09		200 mM	3.04316e+09
			300 mM	7.06883e+09
			300 mM	3.4628e+09
			300 mM	3.97817e+09
			300 mM	3.83748e+09

[truncated: 13 more sheets: Supp Fig. 5, Supp Fig. 6, Supp Fig. 7, Supp Fig. 8, Supp Fig. 9, Supp Fig. 10, Supp Fig. 12, Supp Fig. 13, Supp Fig. 14, Supp Fig. 15, Supp Fig. 16, Supp Fig. 17, Supp Fig. 18]
